# Supplementary material for: Ultrathin inorganic molecular nanowire based on polyoxometalates
Source: Nat Commun. 2015 Jul 3;6:7731. doi: 10.1038/ncomms8731 (PMC4506542; doi:10.1038/ncomms8731)
Supplement: Supplementary Data 1 — Crystallographic Information File for Mo-Te oxide [file ncomms8731-s2.cif]

 
_audit_creation_method            'SHELXL-2014/7'
_shelx_SHELXL_version_number      '2014/7'
_chemical_name_systematic         ?
_chemical_name_common             ?
_chemical_melting_point           'not measured'
_chemical_formula_moiety           'Mo6 O21 Te, 3(H2 O), 2(N H4)' 
_chemical_formula_sum
 'H14 Mo6 N2 O24 Te' 
_chemical_formula_weight          1129.37

loop_
 _atom_type_symbol
 _atom_type_description
 _atom_type_scat_dispersion_real
 _atom_type_scat_dispersion_imag
 _atom_type_scat_source
 'N'  'N'  -0.0031   0.0041
 'International Tables Vol C Tables 4.2.6.8 and 6.1.1.4'
 'O'  'O'  -0.0041   0.0075
 'International Tables Vol C Tables 4.2.6.8 and 6.1.1.4'
 'H'  'H'   0.0000   0.0000
 'International Tables Vol C Tables 4.2.6.8 and 6.1.1.4'
 'Te'  'Te'  -0.7342   1.9924
 'International Tables Vol C Tables 4.2.6.8 and 6.1.1.4'
 'Mo'  'Mo'  -1.4310   0.8222
 'International Tables Vol C Tables 4.2.6.8 and 6.1.1.4'
 
_space_group_crystal_system       trigonal
_space_group_IT_number            143
_space_group_name_H-M_alt         'P 3'
_space_group_name_Hall            'P 3'
 
_shelx_space_group_comment
;
The symmetry employed for this shelxl refinement is uniquely defined
by the following loop, which should always be used as a source of
symmetry information in preference to the above space-group names.
They are only intended as comments.
;
 
loop_
 _space_group_symop_operation_xyz
 'x, y, z'
 '-y, x-y, z'
 '-x+y, -x, z'
 
_cell_length_a                    12.56(3)
_cell_length_b                    12.56(3)
_cell_length_c                    3.944(9)
_cell_angle_alpha                 90
_cell_angle_beta                  90
_cell_angle_gamma                 120
_cell_volume                      539(3)
_cell_formula_units_Z             1
_cell_measurement_temperature     100(2)
_cell_measurement_reflns_used     2913
_cell_measurement_theta_min       2.060
_cell_measurement_theta_max       28.075
 
_exptl_crystal_description        needle
_exptl_crystal_colour             colorless
_exptl_crystal_density_meas       'not measured' 
_exptl_crystal_density_method     'not measured'    
_exptl_crystal_density_diffrn     3.482          
_exptl_crystal_F_000              524
_exptl_transmission_factor_min    ?
_exptl_transmission_factor_max    ?
_exptl_crystal_size_max           0.023
_exptl_crystal_size_mid           0.002 
_exptl_crystal_size_min           0.002
_exptl_absorpt_coefficient_mu     6.182
_shelx_estimated_absorpt_T_min    0.871
_shelx_estimated_absorpt_T_max    0.988
_exptl_absorpt_correction_type    multi-scan
_exptl_absorpt_correction_T_min   0.004
_exptl_absorpt_correction_T_max   1.000
_exptl_absorpt_process_details    'ABSCOR (T.Higashi, 2001)'
_exptl_absorpt_special_details    ?
_diffrn_ambient_temperature       100(2)
_diffrn_radiation_wavelength      0.78179
_diffrn_radiation_type            Synchrotron
_diffrn_radiation_source          'synchrotron radiation SPring-8 BL40XU' 
_diffrn_radiation_monochromator   'Si(111) Channel Cut' 
_diffrn_measurement_device_type   'Rigaku Saturn 724' 
_diffrn_measurement_method        'Oscillation Photograph' 
_diffrn_detector_area_resol_mean  29 
_diffrn_reflns_number             2913
_diffrn_reflns_av_unetI/netI      0.2443
_diffrn_reflns_av_R_equivalents   0.1371
_diffrn_reflns_limit_h_min        -14
_diffrn_reflns_limit_h_max        15
_diffrn_reflns_limit_k_min        -15
_diffrn_reflns_limit_k_max        15
_diffrn_reflns_limit_l_min        -4
_diffrn_reflns_limit_l_max        4
_diffrn_reflns_theta_min          2.060
_diffrn_reflns_theta_max          28.075
_diffrn_reflns_theta_full         27.974
_diffrn_measured_fraction_theta_max   0.956
_diffrn_measured_fraction_theta_full  0.958
_diffrn_reflns_Laue_measured_fraction_max    0.956
_diffrn_reflns_Laue_measured_fraction_full   0.958
_diffrn_reflns_point_group_measured_fraction_max   0.956
_diffrn_reflns_point_group_measured_fraction_full  0.958
_reflns_number_total              1171
_reflns_number_gt                 399
_reflns_threshold_expression      'I > 2\s(I)'
_reflns_Friedel_coverage          1.000
_reflns_Friedel_fraction_max      0.956
_reflns_Friedel_fraction_full     0.958
 
_reflns_special_details
;
 Reflections were merged by SHELXL according to the crystal
 class for the calculation of statistics and refinement.
 
 _reflns_Friedel_fraction is defined as the number of unique
 Friedel pairs measured divided by the number that would be
 possible theoretically, ignoring centric projections and
 systematic absences.
;
 
_computing_data_collection        'Rapid Auto(Rigaku)' 
_computing_cell_refinement        'Rapid Auto(Rigaku)'
_computing_data_reduction         'Rapid Auto(Rigaku)' 
_computing_structure_solution     'SHELXS-97 (Sheldrick, 1990)'
_computing_structure_refinement   'SHELXL-2014/7 (Sheldrick, 2014)'
_computing_molecular_graphics     ?
_computing_publication_material   ?
_refine_special_details
;
 Refined as a 2-component inversion twin.
;
_refine_ls_structure_factor_coef  Fsqd
_refine_ls_matrix_type            full
_refine_ls_weighting_scheme       calc
_refine_ls_weighting_details
'w=1/[\s^2^(Fo^2^)+(0.0678P)^2^] where P=(Fo^2^+2Fc^2^)/3'
_atom_sites_solution_primary      ?
_atom_sites_solution_secondary    ?
_atom_sites_solution_hydrogens    difmap
_refine_ls_hydrogen_treatment     constr
_refine_ls_extinction_method      'SHELXL-2014/7 (Sheldrick 2014'
_refine_ls_extinction_coef        0.005(3)
_refine_ls_extinction_expression
 'Fc^*^=kFc[1+0.001xFc^2^\l^3^/sin(2\q)]^-1/4^'
_refine_ls_abs_structure_details
;
 Refined as an inversion twin.
;
_refine_ls_abs_structure_Flack    0.3(3)
_chemical_absolute_configuration  ?
_refine_ls_number_reflns          1171
_refine_ls_number_parameters      99
_refine_ls_number_restraints      19
_refine_ls_R_factor_all           0.1718
_refine_ls_R_factor_gt            0.0812
_refine_ls_wR_factor_ref          0.2027
_refine_ls_wR_factor_gt           0.1726
_refine_ls_goodness_of_fit_ref    0.802
_refine_ls_restrained_S_all       0.801
_refine_ls_shift/su_max           '<0.001'
_refine_ls_shift/su_mean          '<0.001'
 
loop_
 _atom_site_label
 _atom_site_type_symbol
 _atom_site_fract_x
 _atom_site_fract_y
 _atom_site_fract_z
 _atom_site_U_iso_or_equiv
 _atom_site_adp_type
 _atom_site_occupancy
 _atom_site_site_symmetry_order  
 _atom_site_calc_flag
 _atom_site_refinement_flags_posn
 _atom_site_refinement_flags_adp
 _atom_site_refinement_flags_occupancy
 _atom_site_disorder_assembly
 _atom_site_disorder_group
Te1A Te 0.0000 0.0000 0.922(3) 0.078(8) Uani 0.47(3) 3 d S T P A 1
Te1B Te 0.0000 0.0000 0.474(3) 0.081(7) Uani 0.53(3) 3 d S T P A 2
Mo1 Mo -0.1661(9) -0.3299(6) 0.1848(8) 0.121(4) Uani 1 1 d . . . . .
Mo2 Mo 0.1634(9) -0.1620(8) 0.1863(8) 0.113(3) Uani 1 1 d . . . . .
O1 O 0.133(5) -0.184(5) 0.710(14) 0.17(2) Uani 1 1 d . . . . .
O2 O -0.132(4) -0.294(4) 0.718(12) 0.103(13) Uani 1 1 d . . . . .
O3 O -0.003(5) -0.267(5) 0.228(14) 0.17(2) Uani 1 1 d . U . . .
O4 O 0.316(3) -0.001(4) 0.203(12) 0.146(19) Uani 1 1 d . U . . .
O5 O 0.212(4) -0.265(4) 0.211(10) 0.123(15) Uani 1 1 d . . . . .
O6 O -0.210(6) -0.479(6) 0.210(15) 0.18(2) Uani 1 1 d . . . . .
O7 O 0.139(3) 0.001(4) 1.198(10) 0.116(12) Uani 1 1 d . U . . .
O10 O 0.481(6) -0.033(5) 0.72(2) 0.185(19) Uiso 1 1 d . . . . .
H10A H 0.4465 0.0131 0.6130 0.278 Uiso 1 1 d R U . . .
H10B H 0.4643 -0.0917 0.5670 0.278 Uiso 1 1 d R U . . .
N11 N 0.3333 -0.3333 -0.21(2) 0.12(3) Uiso 1 3 d S . P . .
H11A H 0.2540 -0.4151 -0.1290 0.181 Uiso 1 1 d R U . . .
H11B H 0.3333 -0.3333 -0.4215 0.181 Uiso 1 3 d R U P . .
N12 N -0.3333 -0.6667 -0.272(14) 0.058(15) Uiso 1 3 d S . P . .
H12A H -0.2747 -0.6026 -0.1939 0.087 Uiso 1 1 d R U . . .
H12B H -0.3333 -0.6667 -0.4830 0.087 Uiso 1 3 d R U P . .
 
loop_
 _atom_site_aniso_label
 _atom_site_aniso_U_11
 _atom_site_aniso_U_22
 _atom_site_aniso_U_33
 _atom_site_aniso_U_23
 _atom_site_aniso_U_13
 _atom_site_aniso_U_12
Te1A 0.087(10) 0.087(10) 0.061(11) 0.000 0.000 0.043(5)
Te1B 0.104(9) 0.104(9) 0.036(7) 0.000 0.000 0.052(4)
Mo1 0.183(9) 0.077(5) 0.074(5) 0.004(3) 0.004(3) 0.045(5)
Mo2 0.163(8) 0.147(7) 0.067(4) 0.000(3) -0.006(3) 0.105(6)
O1 0.21(5) 0.18(4) 0.05(2) 0.02(3) 0.02(3) 0.05(4)
O2 0.13(3) 0.12(3) 0.06(2) 0.00(2) -0.03(2) 0.07(3)
O3 0.12(4) 0.11(3) 0.21(4) -0.08(3) 0.03(3) 0.00(2)
O4 0.10(3) 0.14(4) 0.12(3) 0.05(2) 0.01(2) 0.00(2)
O5 0.17(4) 0.14(4) 0.13(3) 0.01(2) 0.04(3) 0.13(4)
O6 0.24(6) 0.19(5) 0.15(3) -0.10(3) -0.05(3) 0.13(5)
O7 0.14(3) 0.16(3) 0.10(2) -0.006(18) 0.027(19) 0.11(3)
 
_geom_special_details
;
 All esds (except the esd in the dihedral angle between two l.s. planes)
 are estimated using the full covariance matrix.  The cell esds are taken
 into account individually in the estimation of esds in distances, angles
 and torsion angles; correlations between esds in cell parameters are only
 used when they are defined by crystal symmetry.  An approximate (isotropic)
 treatment of cell esds is used for estimating esds involving l.s. planes.
;
 
loop_
 _geom_bond_atom_site_label_1
 _geom_bond_atom_site_label_2
 _geom_bond_distance
 _geom_bond_site_symmetry_2
 _geom_bond_publ_flag
Te1A O7 2.05(4) 2 ?
Te1A O7 2.05(4) 3 ?
Te1A O7 2.05(4) . ?
Te1B O7 2.05(3) 3_554 ?
Te1B O7 2.05(3) 1_554 ?
Te1B O7 2.05(3) 2_554 ?
Mo1 O6 1.67(6) . ?
Mo1 O3 1.79(6) . ?
Mo1 O2 1.90(5) 1_554 ?
Mo1 O4 1.99(6) 3 ?
Mo1 O2 2.15(5) . ?
Mo1 O7 2.24(4) 3_554 ?
Mo2 O5 1.68(4) . ?
Mo2 O3 1.84(5) . ?
Mo2 O1 1.91(6) 1_554 ?
Mo2 O4 1.97(4) . ?
Mo2 O1 2.09(5) . ?
Mo2 O7 2.22(4) 1_554 ?
O1 Mo2 1.91(6) 1_556 ?
O2 Mo1 1.90(5) 1_556 ?
O4 Mo1 1.99(6) 2 ?
O7 Te1B 2.05(3) 1_556 ?
O7 Mo2 2.22(4) 1_556 ?
O7 Mo1 2.24(4) 2_556 ?
 
loop_
 _geom_angle_atom_site_label_1
 _geom_angle_atom_site_label_2
 _geom_angle_atom_site_label_3
 _geom_angle
 _geom_angle_site_symmetry_1
 _geom_angle_site_symmetry_3
 _geom_angle_publ_flag
O7 Te1A O7 94.4(14) 2 3 ?
O7 Te1A O7 94.4(14) 2 . ?
O7 Te1A O7 94.4(14) 3 . ?
O7 Te1B O7 94.5(15) 3_554 1_554 ?
O7 Te1B O7 94.5(15) 3_554 2_554 ?
O7 Te1B O7 94.5(15) 1_554 2_554 ?
O6 Mo1 O3 99(3) . . ?
O6 Mo1 O2 103(2) . 1_554 ?
O3 Mo1 O2 85(2) . 1_554 ?
O6 Mo1 O4 108(3) . 3 ?
O3 Mo1 O4 152.2(19) . 3 ?
O2 Mo1 O4 97.3(18) 1_554 3 ?
O6 Mo1 O2 96(2) . . ?
O3 Mo1 O2 75.4(19) . . ?
O2 Mo1 O2 155(2) 1_554 . ?
O4 Mo1 O2 92.7(18) 3 . ?
O6 Mo1 O7 170(3) . 3_554 ?
O3 Mo1 O7 90(2) . 3_554 ?
O2 Mo1 O7 82.7(15) 1_554 3_554 ?
O4 Mo1 O7 63.5(13) 3 3_554 ?
O2 Mo1 O7 81.0(15) . 3_554 ?
O5 Mo2 O3 99(3) . . ?
O5 Mo2 O1 94(3) . 1_554 ?
O3 Mo2 O1 85(2) . 1_554 ?
O5 Mo2 O4 104(2) . . ?
O3 Mo2 O4 155(2) . . ?
O1 Mo2 O4 102(2) 1_554 . ?
O5 Mo2 O1 87(2) . . ?
O3 Mo2 O1 76(2) . . ?
O1 Mo2 O1 161(3) 1_554 . ?
O4 Mo2 O1 97(2) . . ?
O5 Mo2 O7 168(2) . 1_554 ?
O3 Mo2 O7 92(2) . 1_554 ?
O1 Mo2 O7 93(2) 1_554 1_554 ?
O4 Mo2 O7 64.2(18) . 1_554 ?
O1 Mo2 O7 90.1(19) . 1_554 ?
Mo2 O1 Mo2 161(3) 1_556 . ?
Mo1 O2 Mo1 155(2) 1_556 . ?
Mo1 O3 Mo2 161(5) . . ?
Mo2 O4 Mo1 127(2) . 2 ?
Te1B O7 Mo2 121(2) 1_556 1_556 ?
Te1A O7 Mo2 119.4(19) . 1_556 ?
Te1B O7 Mo1 122.6(18) 1_556 2_556 ?
Te1A O7 Mo1 120.9(19) . 2_556 ?
Mo2 O7 Mo1 105.2(12) 1_556 2_556 ?
 
_refine_diff_density_max    0.697
_refine_diff_density_min   -0.736
_refine_diff_density_rms    0.169

_shelx_res_file
;

    shelxl.res created by SHELXL-2014/7


TITL 140416_sadakane13-3_125
CELL 0.78179 12.55600 12.55600 3.94440 90.00000 90.00000 120.00000
ZERR 1.0 0.03000 0.03000 0.00920 0.0000 0.00000 0.00000
LATT  -1
SYMM -Y, X-Y, Z
SYMM -X+Y, -X, Z
SFAC N O H Te Mo
DISP    N   -0.00306   0.00411       24.45
DISP    O   -0.00415   0.00752       41.14
DISP    H    0.00000   0.00000        0.67
DISP    Te  -0.73418   1.99242     9140.29
DISP    Mo  -1.43104   0.82222     3851.33
UNIT 2 24 14 1 6
ACTA
L.S. 20
BOND
FMAP 2
PLAN 20
SHEL 10000 0.83
TWIN
TEMP -173
ISOR 0.05 0.1 O3 O4 O7
WGHT    0.067800
EXTI    0.005091
BASF   0.32867
FVAR       0.35202   0.47078
PART 1
TE1A  4    0.000000    0.000000    0.921822    20.33333    0.08692    0.08692 =
         0.06133    0.00000    0.00000    0.04346
PART 2
TE1B  4    0.000000    0.000000    0.473852   -20.33333    0.10351    0.10351 =
         0.03601    0.00000    0.00000    0.05176
PART 0
MO1   5   -0.166149   -0.329863    0.184832    11.00000    0.18338    0.07744 =
         0.07374    0.00403    0.00401    0.04497
MO2   5    0.163395   -0.161986    0.186260    11.00000    0.16339    0.14714 =
         0.06687   -0.00018   -0.00554    0.10550
O1    2    0.133442   -0.183722    0.709501    11.00000    0.20593    0.17803 =
         0.05177    0.02345    0.02214    0.04791
O2    2   -0.131648   -0.293863    0.717663    11.00000    0.13453    0.12256 =
         0.06479   -0.00045   -0.02526    0.07436
O3    2   -0.003467   -0.267278    0.228187    11.00000    0.12008    0.10923 =
         0.20798   -0.08257    0.03024    0.00072
O4    2    0.315794   -0.001454    0.202908    11.00000    0.09989    0.14053 =
         0.12025    0.04776    0.01394    0.00180
O5    2    0.212011   -0.264722    0.210612    11.00000    0.16726    0.14145 =
         0.13216    0.01074    0.04393    0.13029
O6    2   -0.210079   -0.478619    0.209724    11.00000    0.24246    0.18759 =
         0.15034   -0.10171   -0.05294    0.12657
O7    2    0.139193    0.001427    1.198188    11.00000    0.14119    0.15603 =
         0.09595   -0.00568    0.02718    0.10827
O10   2    0.480741   -0.032893    0.723554    11.00000    0.18516
AFIX   3
H10A  3    0.446504    0.013129    0.613005    11.00000   -1.50000
H10B  3    0.464347   -0.091736    0.567046    11.00000   -1.50000
AFIX   0
N11   1    0.333333   -0.333333   -0.211463    10.33333    0.12088
AFIX   3
H11A  3    0.253995   -0.415132   -0.129017    11.00000   -1.50000
H11B  3    0.333333   -0.333333   -0.421482    10.33333   -1.50000
AFIX   0
N12   1   -0.333333   -0.666667   -0.272475    10.33333    0.05795
AFIX   3
H12A  3   -0.274722   -0.602634   -0.193889    11.00000   -1.50000
H12B  3   -0.333333   -0.666667   -0.482954    10.33333   -1.50000
AFIX   0
HKLF 4

REM  140416_sadakane13-3_125
REM R1 =  0.0812 for     399 Fo > 4sig(Fo)  and  0.1718 for all    1171 data
REM     99 parameters refined using     19 restraints

END

WGHT      0.0677      0.0000

REM Highest difference peak  0.697,  deepest hole -0.736,  1-sigma level  0.169
Q1    1   0.5037  0.0120  0.5235  11.00000  0.05    0.66
Q2    1   0.1193  0.0929  0.4011  11.00000  0.05    0.65
Q3    1   0.0838 -0.0347  0.9878  11.00000  0.05    0.59
Q4    1   0.5048  0.0037  0.8541  11.00000  0.05    0.56
Q5    1   0.1984  0.0804  0.9827  11.00000  0.05    0.53
Q6    1  -0.1581 -0.3037  0.5811  11.00000  0.05    0.46
Q7    1   0.0852 -0.1179  1.3930  11.00000  0.05    0.45
Q8    1   0.0195 -0.0986  0.7021  11.00000  0.05    0.44
Q9    1   0.5679  0.0947  0.7085  11.00000  0.05    0.43
Q10   1  -0.2196 -0.4125  0.6266  11.00000  0.05    0.43
Q11   1  -0.0837 -0.0003  1.1798  11.00000  0.05    0.42
Q12   1   0.0737 -0.0215  1.2362  11.00000  0.05    0.42
Q13   1   0.2264 -0.0866  0.7069  11.00000  0.05    0.42
Q14   1  -0.2429 -0.3053  0.6966  11.00000  0.05    0.41
Q15   1   0.5576  0.0784  0.3712  11.00000  0.05    0.41
Q16   1  -0.1633 -0.4275  0.6761  11.00000  0.05    0.41
Q17   1  -0.0925 -0.1211  0.6802  11.00000  0.05    0.40
Q18   1  -0.0935 -0.2448  0.6798  11.00000  0.05    0.40
Q19   1  -0.1036 -0.3391  0.6573  11.00000  0.05    0.40
Q20   1   0.5291  0.0748  1.0006  11.00000  0.05    0.39
;
_shelx_res_checksum    5132

_shelx_hkl_file
;
   0   0   3  579.50   51.17
  -1   1   0 1251.27  217.01
   1  -1   0 1157.53  198.95
   0  -1   1  174.52   63.92
   0  -1   1  247.25   35.49
  -1   0   1  191.01   77.38
  -1   0  -1  280.02   40.78
  -1   1  -1  165.48   61.74
   1  -1  -1  176.10   67.86
  -1   0  -1  172.36   63.51
  -1   1   2    7.13   22.59
   0  -1   2    4.95    6.57
   1   0   2   14.54    8.46
  -1   1   2    9.69    6.38
   0   1   2    7.00   20.13
  -1   1   2    9.74   14.06
   0   1  -2   11.61    8.94
  -1   1  -2    6.93    9.87
  -1   0  -2    9.69   12.01
   1  -1  -2   14.00   27.30
   1  -1  -2    5.02    7.77
   0  -1  -2   14.58   26.62
   0   1   3   54.45    6.47
   1   0   3   54.51    7.68
   1  -1   3   53.75    7.43
  -1   1   3   48.57    7.89
   0  -1  -3   36.17   10.44
  -1   0  -3   34.93   10.70
   0  -1  -3   69.45   10.53
   1  -1   4   53.20   11.43
   0  -1   4   59.85   10.46
  -1   0  -4   49.59   10.30
   2  -1   0  142.71   87.75
   1   1   0  144.96   85.48
  -2   1   0  137.73   21.60
  -1  -1   0  223.10   32.52
  -1   2   0  140.72   15.16
  -1  -1   1  516.13   52.33
  -1   2   1  503.28  112.78
   2  -1   1  477.21  102.19
   1   1   1  462.14   87.08
   2  -1  -1  475.58   98.93
  -1   2  -1  448.74   90.46
  -1   2  -1  449.64   50.43
  -2   1  -1  420.89   88.82
  -1   2  -1  456.54   92.46
  -2   1   2  817.02   78.38
  -1  -1   2  456.82   42.91
  -1   2   2  609.09   73.42
  -1   2   2  619.52   83.97
   1  -2   2  537.25   49.35
   2  -1  -2  628.64   72.39
  -1  -1  -2  453.37   42.48
  -2   1  -2  758.46   57.70
   1   1  -2  594.21   69.78
   1  -2  -2  890.46   66.20
  -1  -1  -2  845.36   71.33
   1  -2  -2  624.48   98.15
   1   1  -2  559.40   39.94
  -1   2  -2  881.40   66.83
  -1  -1   3   15.39   13.08
   2  -1   3   22.45    4.62
   2  -1   3   30.93    9.02
   1  -2  -3    9.61    6.59
  -1  -1  -3   26.71    8.97
   1  -2  -3   15.12    3.64
   2  -1  -3   14.97    2.35
  -1  -1  -3   15.95    5.82
  -2   1  -3   13.08    9.67
   2  -1   4   10.65    9.90
   1  -2   4   20.83    6.49
  -1  -1   4   11.83    4.02
  -1  -1  -4    4.58    5.05
  -1  -2   0  404.53  185.62
  -3   1   0  374.96  194.05
   2  -3   0  258.37   39.39
   2  -3   0  200.26   59.37
  -2   3   0  429.54  180.26
  -1  -2   0  551.93   63.24
   1   2   1   99.38   11.36
   2  -3   1  148.13   27.32
   1   2   1  111.85   76.19
   3  -1   1   95.61   10.27
  -2   3   1   87.56   12.68
  -1  -2   1  151.86   18.41
  -3   1   1  105.35  106.61
  -2   3   1   99.94   94.78
  -1  -2   1   74.22   77.34
  -2   3  -1   90.87   62.02
   1   2  -1  113.13   72.73
  -3   1  -1  119.17   17.60
   1   2  -1  106.36   12.43
   3  -1  -1  118.97   83.73
  -2   3  -1   83.23   16.15
  -2   3   2   25.83   34.05
  -3   1   2   20.18   43.11
  -1  -2   2   25.83   14.79
  -3   1   2   18.53   28.76
   1   2   2   28.74   25.28
  -2   3   2   27.26    4.21
  -1  -2   2   15.13   27.46
  -2   3   2   25.66   30.54
   3  -1   2   35.75    8.46
   2  -3  -2   22.67   44.48
  -1  -2  -2   22.67    6.43
  -1  -2  -2   26.18    6.67
  -2   3  -2   21.36   22.89
   1   2  -2   29.38    5.19
   1   2  -2   22.71   27.24
   3  -1  -2   20.72   26.18
  -1  -2   3   25.40    7.31
   2  -3   3   27.02    6.74
   2  -3   3   39.95    9.64
  -3   1   3   25.43   14.77
   1   2   3   47.85   15.96
  -1  -2  -3   26.86    7.35
  -1  -2  -3   36.55   11.44
  -1  -2  -4    5.59    3.83
   1   3   0  316.50   93.32
  -3   4   0  340.31  117.06
  -4   1   0  287.44   24.48
  -1  -3   0  401.03   43.00
  -3   4   0  331.82  113.10
  -4   1   0  283.80  119.73
  -4   1   0  293.52  108.13
  -4   1   0  342.60   28.61
   4  -1   0  339.54  100.27
   3  -4   0  401.15  102.22
  -3   4   0  418.23   35.30
   1   3   1   25.86   63.85
   4  -1   1   47.37    8.85
  -1  -3   1   71.35   16.19
  -3   4   1   34.64    6.09
  -4   1   1   55.08    8.70
   3  -4   1   40.56   81.70
   4  -1   1   44.66   56.26
   1   3   1   41.82    9.39
  -4   1   1   43.76   92.22
  -4   1  -1   47.99   10.89
   1   3  -1   36.45   59.56
   4  -1  -1   33.03    5.78
   3  -4  -1   49.92  135.12
   3  -4  -1   55.90   21.90
  -1  -3  -1   51.45   90.54
  -3   4  -1   24.29   51.06
  -4   1  -1   26.78   61.08
  -3   4   2   20.82   39.42
  -3   4   2   11.49    3.89
  -1  -3   2   10.97   40.26
  -1  -3   2    7.00    9.19
  -1  -3  -2   13.93    7.71
  -3   4  -2   11.33   23.85
   3  -4  -2   27.66   60.43
  -4   1  -2   14.69   39.67
   4  -1  -2   10.95   22.42
  -1  -3  -2    3.62    6.41
  -1  -3  -2   18.72   38.48
   1   3  -2   16.31    4.71
  -4   1  -2    8.96    3.49
  -3   4  -2    7.22   11.53
  -4   1  -2   16.28   10.15
   3  -4   3   28.61    5.82
   3  -4   3   64.45   20.07
  -1  -3   3   25.91   12.52
  -3   4   3   47.10   24.14
   1   3   3   43.82   26.24
   1   3  -3   34.12    5.98
  -1  -3  -3   26.76   11.71
   4  -1  -3   40.75   15.88
  -4   1  -4   19.29    7.50
   4  -5   0   68.64   16.56
  -5   1   0   49.91  106.86
   5  -1   0   56.59   23.52
   5  -1   0   70.59   87.20
   4  -5   0   92.48  164.38
  -5   1   0   65.25  109.35
   1   4   0   41.37   74.48
  -4   5   0   53.59  109.87
   4  -5   0   42.89   66.99
  -4   5   0   50.31    8.90
   4  -5   0   54.61   12.01
  -5   1   1  231.64   23.19
  -4   5   1  256.41   91.58
   4  -5   1  298.28  143.79
  -4   5   1  246.58   22.67
   1   4   1  240.78   79.91
  -1  -4   1  323.55   31.58
   1   4   1  240.91   31.92
  -4   5   1  251.14   97.91
   5  -1   1  296.68   89.72
  -5   1   1  271.03  121.72
   4  -5   1  221.20   20.08
   4  -5  -1  331.38   43.10
  -5   1  -1  222.12   29.95
   1   4  -1  236.78   33.54
   4  -5  -1  219.65   59.32
  -1  -4  -1  284.79  128.49
   4  -5  -1  331.52  176.51
  -5   1  -1  241.56  101.33
  -4   5  -1  277.81   95.07
   5  -1   2  284.26   30.75
  -4   5   2  251.78   21.48
  -5   1   2  209.67   19.63
  -1  -4   2  285.79   40.65
  -5   1  -2  393.06   40.06
  -5   1  -2  269.14   62.60
  -1  -4  -2  222.34   25.26
   4  -5  -2  209.71   16.73
  -1  -4  -2  248.58   73.30
   1   4  -2  271.47   35.06
   1   4  -2  266.99   24.31
  -1  -4  -2  209.25   18.15
  -4   5   3   -0.96   25.47
   4  -5   3   17.91   11.31
  -5   1   3   11.57   25.28
  -1  -4   3   14.58    9.10
   5  -1   3    4.56    9.71
  -4   5   3    8.70   23.42
   1   4  -3   10.49   18.07
   1   4  -3    3.52    3.83
   1   4  -3   12.39   15.82
  -1  -4  -3   10.95   28.16
  -1  -4  -3    6.19    6.16
   5  -1  -3    1.47   14.31
  -1  -4   4    1.14    4.38
   1   4  -4    4.39   14.44
  -5   1  -4    2.91    5.64
   4  -5   5    2.26    4.05
   6  -1   0   99.28   91.27
   5  -6   0  135.79  115.02
  -6   1   0   86.69   11.00
  -6   1   0  101.24  104.95
   6  -1   0  141.55   81.34
   1   5   0  102.59   51.25
   5  -6   0  133.69   63.97
  -5   6   0  103.98   13.64
   6  -1   0  106.73   34.67
  -5   6   0  125.38   70.99
  -5   6   0  128.97  103.02
  -6   1   0  100.05   13.90
   5  -6   0  162.65   39.54
  -1  -5   0  107.40   79.39
  -5   6   1   30.03   52.88
  -5   6   1   16.74    6.70
   5  -6   1   17.34   28.12
   5  -6   1   16.32    7.48
  -1  -5   1   22.78   13.92
   5  -6   1   41.99   22.75
  -6   1   1   20.09    6.57
  -5   6   1   19.20   73.21
   5  -6   1   28.55   90.92
   1   5   1   29.66   47.34
  -1  -5   1   26.64   81.18
   6  -1   1   33.58   56.22
  -6   1  -1   18.48   67.87
   5  -6  -1   26.51  131.42
   5  -6  -1   23.80    7.42
   5  -6  -1   21.99   35.07
  -1  -5  -1   11.62    9.08
  -5   6  -1   16.04   59.98
  -6   1  -1   25.39   12.85
  -6   1   2    7.09    2.87
  -6   1   2    7.07    2.66
  -1  -5   2    9.18   43.38
   6  -1  -2   11.71   36.18
  -1  -5  -2   13.37    6.48
  -6   1  -2   13.97    6.06
  -6   1  -2   11.58    3.35
  -6   1  -2    7.12   45.38
   1   5  -2   11.15   14.10
   5  -6  -2   10.73    4.77
  -1  -5   3    2.98   13.20
   1   5   3   20.26   27.05
   5  -6   3   21.56    9.87
  -5   6   3   16.80   38.39
  -6   1   3   -1.99   15.64
  -5   6   3   21.54   31.92
   6  -1  -3   16.02   19.95
  -6   1  -3    1.77   25.20
   1   5  -3   15.14   17.76
  -6   1  -3   17.61   11.56
  -5   6  -3   26.27   25.37
  -1  -5   4    0.93    2.94
  -6   1  -4    5.02    5.91
   1   6   0  183.72   59.08
  -1  -6   0  364.50   55.09
  -1  -6   0  263.19   46.22
  -7   1   0  223.82   86.98
  -7   1   0  217.45   29.95
   6  -7   0  299.09   70.06
   6  -7   0  349.92  165.37
  -6   7   0  169.47   62.98
   7  -1   0  195.54   64.17
  -6   7   0  287.66  102.72
  -6   7   0  181.76   20.35
   7  -1   1   28.82   40.10
   1   6   1   36.91   36.68
   6  -7   1   41.81    6.65
  -6   7   1   45.09    9.28
  -1  -6   1   67.85   18.27
   6  -7   1   73.16   21.89
  -6   7   1   53.57   73.57
  -6   7   1   43.73   52.62
   6  -7  -1   30.37   34.57
   1   6  -1   34.32   11.99
  -7   1  -1   56.34   49.29
  -6   7  -1   38.01    8.04
  -1  -6  -1   48.62   83.09
  -1  -6  -1   38.66   10.95
   6  -7  -1   62.68   20.09
   6  -7  -1   75.07  125.52
   6  -7   2   20.22   12.65
  -1  -6   2   -3.75   43.29
  -7   1   2    5.05    2.61
  -6   7   2   22.19   44.20
  -1  -6   2    1.99   15.58
   6  -7  -2    3.01    4.38
   1   6  -2   21.61   31.63
  -1  -6  -2    2.11    5.10
   1   6  -2    7.69   11.34
  -7   1  -2   12.82    8.33
   7  -1  -2    2.88   32.01
  -7   1  -2    3.57    5.57
  -7   1  -2   14.53   42.16
   6  -7   3   21.99   30.61
   7  -1   3   -3.05   20.06
  -6   7   3   38.60   33.13
   6  -7   3   30.09   11.31
  -1  -6   3    7.07   18.40
  -7   1  -3    0.34   30.77
  -1  -6  -3   12.95   10.18
   1   6  -3    8.69    9.20
  -7   1  -3   23.33   12.27
  -6   7  -3   11.15   28.81
   1   6  -4    2.37    7.21
  -1  -7   0   18.23   74.66
  -1  -7   0    4.90   10.98
   8  -1   0    1.40    9.20
   7  -8   0   11.21   14.27
  -1  -7   1  107.25   19.80
   7  -8   1  108.55   26.92
  -1  -7   1   77.93   83.07
  -8   1  -1   73.78   17.82
  -7   8  -1   62.61   66.35
  -1  -7  -1   67.22   86.59
  -1  -7   2   43.27   75.70
  -7   8   2   88.29   66.70
  -1  -7   2   80.32   27.90
   7  -8   2  109.48   29.81
  -1  -7  -2   76.20   12.57
  -8   1  -2   51.50   66.32
  -7   8  -2   64.19   86.74
  -7   8   3    9.06   40.70
  -8   1   3    6.08   23.36
   7  -8   3    5.00   11.01
  -1  -7   3    1.62    7.52
   7  -8   3   -7.03   28.48
  -1  -7  -3    0.94    6.96
  -1  -7  -3    1.60    4.17
  -8   1  -3   -0.35   31.73
  -7   8  -3    5.35   30.78
  -1  -7   4   -0.04    6.76
   1   7  -4    3.66    7.63
  -8   1  -4    1.02    5.62
   8  -9   0   38.75   17.05
   9  -1   0    4.18   12.48
  -1  -8   0    9.88    7.81
  -8   9   0   13.42   58.43
  -1  -8   0   20.67   74.45
  -1  -8   1    8.51   62.10
  -8   9   1   16.62   64.29
  -1  -8   1    6.28    7.66
   8  -9   1   33.26   23.25
   9  -1  -1    3.02   28.20
  -9   1  -1    5.87    7.90
  -8   9  -1   11.77   65.51
  -1  -8  -1    5.76   82.35
   8  -9  -1    9.56    9.04
   8  -9   2    8.46   10.49
  -1  -8   2    2.17   10.94
  -8   9  -2    6.38   55.65
  -1  -8  -2    0.55    4.13
  -9   1  -2    4.12    8.39
  -9   1  -2   19.07   48.98
  -1  -8  -2    2.25    7.14
  -8   9   3   18.72   57.48
   8  -9   3    7.25   31.02
  -9   1   3    9.97   21.18
  -1  -8   3    3.17    9.01
   8  -9   3    7.00   14.95
  -1  -8  -3    1.05    4.30
  -1  -8  -3    0.79    3.62
  -9   1  -3   -1.90   34.35
  -8   9  -3   11.41   36.58
  -9   1  -3    2.41    6.35
  -1  -8   4    0.16    4.40
  -9   1  -4    0.68    6.03
  -1  -8  -4    2.29    8.75
  -9  10   0   20.37   82.81
  -1  -9   0   30.56   11.62
   9 -10   0   97.50   33.50
  10  -1   0   27.22   22.30
  -1  -9   0   26.58   99.46
  -9  10   1   26.94   85.21
  -1  -9   1   10.86    8.26
  -1  -9   1    4.01   77.33
  -1  -9  -1    2.23    7.17
  10  -1  -1    3.30   14.16
 -10   1  -1    6.40    6.77
  -1  -9   2    7.48   10.79
 -10   1   2   -0.95    3.32
   9 -10   2    9.14   12.27
  -9  10  -2    0.64   69.30
 -10   1  -2   11.20   43.24
  -1  -9  -2    0.30    6.85
 -10   1  -2    1.44   10.18
  -1  -9   3    2.59    5.52
   9 -10   3    7.82   11.17
 -10   1   3   14.80   29.19
   9 -10   3   11.51   35.73
 -10   1  -3    8.92   39.12
  -1  -9  -3    4.62    4.96
 -10   1  -3    4.97    8.42
  -1  -9   4   -0.18    3.37
  -1 -10   0   -0.17    4.67
  10 -11   1    8.21   18.76
 -10  11  -1   51.75   96.25
 -11   1  -1   35.39   56.38
  10 -11   2   12.87   12.09
 -11   1   2  -18.35   34.66
 -10  11   2   22.04   76.46
  -1 -10   2    6.63   15.84
 -11   1  -2    7.21   47.97
 -11   1  -2    5.38    6.82
  -1 -10  -2    6.75    5.44
  11  -1  -2    9.98   21.72
 -11   1   3   -8.23   25.24
  10 -11   3   -2.63    6.43
  -1 -10   3   -1.37    5.71
 -11   1  -3    0.26    4.88
 -11   1  -3   -6.60   35.29
  11  -1  -3    1.98   21.44
  -1 -10  -3    1.21    2.42
 -12   1   0  -20.41   41.53
 -11  12   0  -17.57   69.74
 -12   1   1    1.64    4.62
  11 -12   1    5.52   11.99
  -1 -11   1    1.61    5.33
 -11  12   1    3.62  102.51
 -12   1   1    9.61   40.39
 -12   1  -1    3.71   51.11
  -1 -11  -1   -0.90    5.92
 -11  12  -1   17.07   56.42
  11 -12  -1    3.64    5.13
  12  -1  -1    4.25   12.40
  11 -12   2    1.60    8.25
 -11  12   2   -6.99   82.05
  -1 -11   2   -3.29   12.43
 -12   1   2  -13.12   32.13
  -1 -11  -2   -0.87    3.42
  -1 -11  -2   -0.23    3.95
 -12   1   3    5.63   29.31
  -1 -11   3    1.15    5.60
   1  11   3    2.78   18.95
  -1 -11  -3   16.24   46.17
  -1 -11  -3   -0.15    4.64
  12 -13   0    7.49   15.23
 -12  13   0   30.20   67.38
 -13   1   0   27.30   42.51
  12 -13   1    1.18   13.03
 -13   1   1   -3.56   40.67
  -1 -12   1    2.67    7.63
 -13   1   1    0.53    3.49
 -12  13   1   -4.60   65.61
 -12  13  -1  -30.82   62.12
  -1 -12  -1    0.55    5.17
 -13   1  -1   18.36   30.82
  13  -1  -1    1.63   11.75
 -13   1   2   -7.30   44.58
  -1 -12   2   -0.26    7.52
  12 -13   2    0.16   12.92
  -1 -12  -2    0.06    3.61
  13 -14   0    2.82   12.90
 -13  14   0   11.50   64.06
  -1 -13   0    1.77    6.05
 -14   1   0   -5.38   36.82
  13 -14   1    1.12   14.83
  -1 -13  -1    0.78    4.69
  14  -1  -1    2.28    9.56
  -2   2   0  686.01  230.01
   2  -2   0  677.59  283.56
   0  -2   0  667.34  225.51
   2  -2   0  689.60  184.30
   2   0   0  633.40  200.56
   2  -2   1  945.35  116.38
   0  -2   1  973.66  151.28
  -2   0   1  984.56  168.73
   2   0   1 1015.84  158.28
   0  -2  -1  978.80  194.32
  -2   0  -1  993.78  167.82
   2  -2  -1 1013.34  143.75
  -2   2  -1 1018.92  154.97
   2  -2  -1  924.75  181.64
   2   0  -1 1005.88  163.49
   0   2  -1  993.33  143.57
   0   2   2 1039.44  113.30
   2  -2   2 1134.74   95.45
   0   2   2 1075.69   81.42
   2   0   2 1029.86  108.00
   0   2   2 1091.03  113.49
  -2   2   2 1084.76  134.53
   2  -2  -2 1302.17  103.38
  -2   0  -2 1738.84  135.53
  -2   2  -2 1136.42  105.21
  -2   0  -2 1056.40  127.41
   0   2  -2 1016.52  102.89
   0  -2  -2 1100.87  141.50
   0  -2  -2  910.79   87.83
   0   2  -2 1011.12   78.53
   0   2   3   39.84    6.30
   0  -2   3   36.09   14.03
   2   0   3   44.43   13.01
  -2   2   3   40.69   13.37
   2  -2   3   33.47    4.55
   0  -2   3   39.42   12.37
   0  -2  -3   36.67    7.37
   0   2  -3   39.51    6.30
   2   0  -3   37.04    3.82
  -2   2  -3   39.60    5.25
  -2   0  -3   54.75   10.33
   0  -2  -4    0.57    2.38
  -2   0  -4    8.94    5.33
   3  -2   0  292.58   35.40
  -3   2   0  303.42   29.38
  -1   3   0  398.35  159.22
   2   1   0  408.35   41.92
  -3   2   0  447.81  216.09
  -2  -1   0  401.83  194.14
   3  -2   0  460.86  169.11
  -1   3   0  369.66   33.66
  -2  -1   1   79.16   75.44
   3  -2   1  137.59   34.04
   3  -2   1   98.23   90.23
   1  -3   1  122.20   19.49
  -3   2   1   95.09  111.14
  -3   2   1   85.81   99.76
  -1   3   1   97.00   68.94
   3  -2  -1  110.87   94.32
  -1   3  -1  142.92   16.99
  -2  -1  -1  108.74  100.06
  -2  -1  -1  108.09   11.31
  -1   3  -1  103.31   54.85
   1  -3  -1   99.01   17.13
  -3   2  -1   99.26   14.89
   2   1  -1  104.16   14.47
  -1   3  -1  142.83   23.13
  -3   2  -1   80.62   77.91
  -1   3   2   17.88   24.80
  -1   3   2   28.13    5.70
   1  -3   2   27.44    8.24
  -1   3   2   20.08   37.97
  -2  -1   2   28.67   10.87
  -3   2   2   21.07   44.26
   3  -2   2   10.87   12.83
  -3   2   2   32.42    7.82
   1  -3  -2   33.19   23.04
   3  -2  -2   16.90   55.31
  -1   3  -2   31.33    8.66
  -1   3  -2   23.03   18.56
   2   1  -2   27.47    4.85
   3  -2  -2   21.91   22.42
  -2  -1  -2   23.86   23.34
  -1   3  -2   28.77   21.17
  -2  -1  -2   24.14    5.55
   1  -3   3   21.24   12.97
  -1   3   3   85.66   26.30
  -1   3   3   51.40   20.78
  -2  -1   3   39.84    9.51
   3  -2   3   36.75    5.18
   1  -3   3   33.69   11.76
  -2  -1  -3   41.80   13.70
   2   1  -3   44.29    4.72
  -1   3  -3   46.65    7.86
   1  -3  -3   28.51    9.77
  -2  -1   4   10.49    3.21
  -2  -1  -4    8.54    6.12
  -2   4   0 4560.42  578.89
   4  -2   0 5207.81  676.09
   2  -4   0 4502.03  691.04
  -2  -2   0 4623.66  673.47
  -4   2   0 4578.06  672.58
   4  -2   0 4599.51  722.19
   2   2   0 4707.10  621.39
   4  -2   1  576.77  122.14
  -2  -2   1  706.94   61.55
  -4   2   1  558.89   41.47
   2   2   1  540.49  110.97
   2  -4   1  648.68   59.99
   2   2   1  562.49   47.66
  -4   2   1  554.15  160.99
   2  -4   1  532.55  141.07
  -2  -2   1  492.85  130.66
  -2   4   1  558.66  142.45
  -2  -2  -1  521.16  148.36
  -4   2  -1  716.97   60.69
  -2   4  -1  536.47  107.55
  -4   2  -1  512.70  126.10
   2  -4  -1  437.78   39.51
   2   2  -1  693.66   61.43
  -2   4  -1  590.05   47.43
   4  -2  -1  530.86  184.11
  -2   4  -1  556.98  111.69
   2   2  -1  597.75   71.40
   4  -2  -1  560.38  127.02
  -2  -2   2  676.93  100.05
  -2  -2   2  789.70   61.92
   2  -4   2  642.44   55.91
  -4   2   2  637.88   95.76
  -2   4   2  579.45   46.00
  -2   4   2  703.20   92.10
  -2   4   2  729.73  103.48
   2  -4   2  706.08   96.24
  -4   2   2  763.46  118.25
  -2  -2  -2  757.37  108.87
   4  -2  -2  688.43   90.68
   2  -4  -2  567.66   58.73
  -2   4  -2  685.31   62.19
  -4   2  -2  703.84   97.21
  -2   4  -2  638.40   58.32
   2   2  -2  665.52   78.27
   2  -4  -2  672.82   51.61
  -2  -2  -2  741.64   69.34
   2   2  -2  620.22   52.49
  -4   2  -2  548.82   47.70
  -2   4   3  379.46   48.60
  -2  -2   3  299.70   38.72
   2   2   3  391.62   52.36
   2  -4   3  204.86   27.62
   2   2  -3  324.18   38.84
  -2  -2  -3  192.89   29.51
  -2  -2  -4   54.26    8.53
  -2  -3   0  420.94   47.50
  -3   5   0  369.03   33.16
  -3   5   0  364.91  152.78
  -5   2   0  225.53   24.61
   5  -2   0  295.68   32.27
  -2  -3   0  400.90   45.78
  -5   2   0  315.67  161.15
  -2  -3   0  339.08  159.38
   3  -5   0  273.81   42.84
   2   3   0  264.14   99.37
   3  -5   0  373.33   37.16
  -3   5   1   41.85   71.04
  -2  -3   1   28.87   73.82
   2   3   1   15.17   53.39
  -2  -3   1   32.45   13.98
  -5   2   1   20.08   93.95
   3  -5   1   38.41   15.71
   3  -5  -1   36.84   11.16
  -3   5  -1   39.50   10.64
  -5   2  -1   30.75    8.55
  -3   5  -1   27.09   58.92
  -5   2  -1   25.77   74.70
   5  -2  -1   22.00   66.99
   2   3  -1   28.75    9.23
   3  -5  -1   34.79    7.61
   5  -2   2    6.88   22.33
   5  -2   2   17.55   12.47
   3  -5   2   10.55   52.88
  -3   5   2    5.26    4.55
   3  -5   2    4.47    8.40
  -5   2   2   11.24   33.78
  -5   2   2    4.37   42.46
   2   3   2   13.74   31.57
  -3   5   2   12.48   41.89
  -3   5  -2    9.86   34.27
  -3   5  -2   11.37   23.53
   3  -5  -2   19.75   72.82
  -3   5  -2   12.16    7.14
  -2  -3  -2    8.64    7.42
   5  -2   3   24.35   15.46
  -2  -3   3   15.81    9.37
  -3   5   3   44.06   26.84
  -3   5   3   26.28   21.34
   3  -5   3   26.89   11.40
  -2  -3   3   11.48   25.80
  -5   2  -3   31.17   20.94
   5  -2  -3   25.74   16.83
  -6   2   0  141.90   18.30
  -6   2   0  130.21  110.33
  -2  -4   0  128.48   26.94
   2   4   0  101.75   50.50
  -4   6   0  127.97   14.74
  -2  -4   0  139.38   23.53
   4  -6   0  146.76   27.29
  -4   6   0  135.40   99.76
   4  -6   0  133.42   12.39
   4  -6   1  279.85   29.37
   4  -6   1  266.56   43.53
   2   4   1  379.89   44.75
  -4   6   1  310.70  101.30
  -2  -4   1  378.47   44.72
   6  -2   1  317.00   30.72
  -6   2   1  323.73  123.39
  -4   6   1  406.58   43.49
  -6   2  -1  293.10  106.18
   2   4  -1  275.98   38.66
   4  -6  -1  319.49   30.93
  -6   2  -1  247.12   26.56
  -4   6  -1  311.89   87.11
   6  -2  -1  251.68   82.16
  -4   6  -1  289.94   27.97
   2   4  -1  313.11   87.09
   2   4  -1  246.50   33.39
   6  -2   2  449.78   40.73
   4  -6   2  350.38   44.34
   4  -6   2  341.69   81.23
  -6   2   2  310.98   83.13
  -2  -4   2  335.32   43.53
   2   4   2  322.09   72.86
   6  -2   2  271.30   58.97
  -4   6   2  323.56   29.47
  -4   6   2  275.90   62.49
  -4   6  -2  318.01   62.06
  -2  -4  -2  249.49   21.47
  -2  -4  -2  201.56   27.94
   4  -6  -2  470.84  139.27
   4  -6  -2  232.83   19.27
   6  -2  -2  243.07   56.50
  -4   6  -2  266.44   54.57
  -2  -4  -2  322.69   87.04
   6  -2   3   16.26   19.15
   6  -2   3   17.82   10.42
  -2  -4   3   11.88   11.80
   4  -6   3   17.06   10.13
  -2  -4   3    0.61   28.36
   2   4  -3   10.95   18.78
  -6   2  -3    6.96   23.29
  -4   6  -3   13.27   11.70
  -6   2  -3   23.16   32.25
   2   4  -3    6.06   23.35
  -2  -4   4    1.93    3.12
   2   4  -4    8.38   15.00
  -6   2  -4    1.12    5.48
  -7   2   0    7.24   81.29
   5  -7   0   21.15  124.80
  -2  -5   0    0.68   24.46
  -5   7   0   17.10    5.92
   5  -7   0   10.27   11.85
   7  -2   0    0.05   23.18
   5  -7   1   64.14  104.49
  -2  -5   1   37.65   13.51
   5  -7   1   29.46   19.86
   7  -2   1   43.96   18.27
  -7   2   1   30.84   57.33
   2   5  -1   40.93   49.57
   5  -7  -1   40.92  126.40
  -7   2  -1   22.08   14.21
  -5   7  -1   22.02   51.45
   5  -7  -1   22.17   11.89
  -2  -5  -1   29.72   81.50
   7  -2  -1   21.92   48.04
   5  -7   2   74.87   21.08
   2   5   2   39.74   42.38
  -2  -5   2   40.01   17.30
   7  -2   2   38.82   36.68
   7  -2   2   58.16   19.44
  -5   7   2   58.25   56.65
  -2  -5   2   56.32   52.60
   2   5  -2   33.03   13.63
  -5   7  -2   32.98   48.22
   7  -2  -2   39.25   38.08
  -2  -5  -2   44.21   62.49
  -2  -5  -2   34.66    8.49
   5  -7   3    2.92    9.45
  -2  -5   3    6.11   28.59
  -7   2   3    6.40   36.35
  -2  -5   3    0.29   13.27
  -2  -5  -3    0.71    5.07
  -7   2  -4    1.60    5.72
   8  -2   0    4.95   21.23
   6  -8   0   50.06  121.33
  -6   8   0   26.41   54.30
  -2  -6   0   34.32   83.75
   6  -8   0   19.82   23.24
  -2  -6   1   67.42   15.65
   6  -8   1  109.54  121.43
  -6   8   1   84.88   72.90
  -2  -6   1   82.96   81.28
   6  -8  -1  110.11   27.25
   2   6  -1   56.90   51.19
   6  -8  -1   79.95  107.99
  -2  -6  -1   44.57   15.05
  -6   8  -1   60.37   64.22
  -2  -6  -1   78.07   71.63
   6  -8  -1   54.35   11.89
  -8   2  -1   73.08   14.74
  -2  -6   2  112.15   22.69
   6  -8   2  124.99   38.97
   8  -2   2   54.55   41.77
  -8   2  -2   91.71   16.72
  -2  -6  -2   82.76   71.95
  -2  -6  -2   83.86   15.78
   2   6  -2   51.82   17.31
   6  -8  -2  149.38  111.19
  -6   8  -2   68.65   55.96
   6  -8   3    3.40    9.27
  -2  -6   3    3.22   10.77
  -2  -6  -3    1.01    5.86
   2   6  -3    1.34    6.90
  -2  -6   4   -0.93    5.63
   2   6  -4    0.90    4.62
  -9   2   0   -1.78    6.60
   7  -9   0    1.11   14.97
  -7   9   0    0.48    1.43
  -7   9   0   -8.82   34.51
  -2  -7   0   15.78   75.61
  -2  -7   0   -0.51   10.88
   7  -9   0    2.03    7.96
   7  -9   0  -16.00   69.85
  -2  -7   1   12.09    7.88
   7  -9   1    7.78    4.56
   7  -9   1   25.91   88.66
   7  -9   1   17.51   13.30
  -7   9   1    2.99   61.73
  -2  -7   1    3.08   51.02
   7  -9  -1    8.67  112.66
   7  -9  -1    6.60   14.88
  -2  -7   2   20.67   11.62
  -2  -7   2   22.44   52.15
  -2  -7  -2    7.62   10.39
  -2  -7  -2   17.24    9.05
  -9   2  -2   29.27   14.61
  -7   9  -2   16.77   59.89
  -2  -7  -2   36.00   72.27
   7  -9   3   -0.02    5.46
  -2  -7   3   -0.18    5.56
  -9   2  -3    0.67    4.70
  -2  -7  -3    0.04    2.69
  -2  -7   4   -0.26    3.88
  -2  -7  -4   -1.94   10.17
  -2  -7  -4   -0.01    5.46
   2   7  -4   -0.79    5.19
   8 -10   0  156.63   30.55
  10  -2   0   73.81   31.83
  -2  -8   0   45.56   20.75
  -2  -8   1   37.74   11.52
   8 -10   1   51.98   15.54
  -2  -8   1   12.41   76.37
  -2  -8  -1   63.62   56.46
  -8  10  -1   45.79   44.46
 -10   2  -1   45.69   13.43
  -8  10   2   47.47   55.33
  -2  -8   2   16.15   11.32
  -2  -8   2   21.45   51.14
 -10   2  -2   37.48   57.36
   8 -10   3   14.78   14.87
  -2  -8   3    4.84    8.85
  -8  10   3   35.85   76.09
  -2  -8  -3    7.03    5.75
  -2  -8  -3    5.25    9.48
  -2  -8  -4    0.73    8.23
   9 -11   0    9.74   12.42
  11  -2   0    6.40   16.81
  -2  -9   0    1.86    8.79
  -9  11   0    2.78   58.71
  -2  -9   0    8.47   47.63
   9 -11   1    4.38   19.71
  -2  -9   1    2.37   55.86
  -9  11   1   39.88   66.45
  11  -2  -1    1.74   18.63
  -9  11  -1   25.36   63.12
 -11   2  -1    1.12    6.36
  -2  -9  -1   18.94   41.87
   9 -11  -1   -0.52    7.86
  -9  11   2   -1.27   56.08
  -2  -9   2    1.31    7.89
   9 -11   2   -0.33   14.38
  -2  -9   2   22.64   52.94
  -9  11  -2   -7.54   72.55
 -11   2  -2   11.59   49.87
  -2  -9  -2    2.32    6.27
 -11   2  -2    2.03    9.31
 -11   2   3    4.04   29.97
  -2  -9   3    0.53    4.52
   9 -11   3   -0.17    7.15
  -9  11   3   10.52   85.48
  -2  -9  -3   -0.35    2.57
 -11   2  -3   -0.24   29.83
 -11   2  -3   -1.58    5.32
  -2 -10   0   -0.83   48.61
  10 -12   0   -8.82   23.14
  -2 -10   0    0.68    4.42
 -10  12   0   13.08   64.81
  12  -2   0   -4.14   16.36
 -10  12   1   51.89   89.65
  -2 -10   1   -5.42   73.36
  -2 -10   1    4.70    9.89
  -2 -10  -1   21.46   55.11
  10 -12   2    9.56   10.00
  -2 -10   2    5.84   11.99
  12  -2  -2   14.36   32.02
 -10  12  -2   21.78   76.29
  -2 -10  -2    5.12    4.93
 -12   2  -2   14.24    9.34
 -12   2  -2   -0.10   54.74
 -12   2   3   -0.24   37.34
 -10  12   3   35.13  128.75
  -2 -11   0    0.80    5.60
  11 -13   0    8.59   11.80
  -2 -11   1    0.94    4.98
  11 -13   1   -0.38   16.02
  13  -2  -1    3.39    8.35
  11 -13  -1    3.78    9.70
 -13   2  -1   12.95   50.10
  -2 -11  -1    0.92    3.83
  11 -13   2    0.14    9.11
  -2 -11   2    0.44    5.97
 -11  13   2    7.70   76.85
 -13   2   2    7.88   35.69
 -13   2  -2   -1.34   42.01
  -2 -11  -2   -0.67    3.29
  -2 -11  -2    1.34    5.27
  13  -2  -2   -2.72   10.58
  12 -14   0   -1.35    9.88
 -14   2   0   18.85   56.25
 -12  14   0  -26.84   88.99
  -2 -12   0    1.72    4.09
 -14   2   1    7.42   64.07
 -12  14   1    7.23   94.65
  -2 -12   1   -0.55    4.19
 -14   2   1   -0.09    4.56
  12 -14   1   -1.93   10.00
  14  -2  -1   -3.22   10.67
  -2 -12  -1   -0.15    3.10
 -12  14  -1   25.96   85.80
 -14   2  -1  -22.93   47.53
  13 -15   0    0.28    9.48
  15  -2  -1    1.16   12.94
   3  -3   0   12.44  157.14
   3   0   0    7.86   16.61
   0   3   0   15.84   21.66
  -3   3   0    9.90    8.94
   3  -3   0   14.26   27.52
   3   0   0   14.69    8.52
   3   0   0    7.66   72.15
   3  -3   0   14.79   63.34
  -3   0   0   13.32    5.89
  -3   3   0   28.66  138.36
   0  -3   1  244.81   27.27
   3   0   1  190.47   31.86
   3  -3   1  173.82   62.07
   3   0   1  173.14   86.39
  -3   0   1  165.99   97.58
  -3   3   1  157.44   21.57
   3  -3   1  224.86   33.70
   0   3   1  191.49   21.29
   0   3  -1  194.30   69.18
   0   3  -1  184.49   19.25
  -3   3  -1  178.73   83.24
   3  -3  -1  182.60   77.86
   3   0  -1  203.36   93.08
  -3   3  -1  188.59   27.17
   3  -3  -1  169.76   17.53
   0  -3  -1  152.56   25.63
   0  -3  -1  156.34  109.09
   0   3   2  318.91   54.01
  -3   3   2  318.96   25.04
   3  -3   2  333.64   38.19
   0  -3   2  347.67   44.42
   3  -3   2  351.92   65.74
   3   0   2  308.87   38.76
   3  -3   2  344.81   22.89
  -3   0   2  309.02   25.38
   3   0   2  330.33   60.64
  -3   0  -2  300.67   61.76
   0  -3  -2  401.98   31.13
  -3   0  -2  480.99   51.27
  -3   3  -2  410.73   41.30
   0   3  -2  334.95   27.45
  -3   0  -2  309.72   66.58
   3   0  -2  336.69   65.41
  -3   3  -2  318.44   56.24
  -3   0   3    2.92   13.05
   0  -3   3    7.31    7.32
   0   3   3   -5.95   20.64
  -3   3   3    7.05   14.90
   3  -3   3    3.82    2.40
  -3   3   3    3.21   19.43
   0   3  -3    3.63    2.85
   3   0  -3    5.12   11.31
   3  -3  -3    4.36   31.51
   0  -3  -3    3.76   29.69
   0  -3  -3    6.33    5.77
   3  -3   4   19.46    6.13
   3   1   0  490.29   56.16
  -4   3   0  503.93  237.92
  -3  -1   0  551.61   82.75
   4  -3   0  395.55  167.88
  -4   3   0  511.93   51.42
  -4   3   0  344.54  164.05
   1  -4   0  419.21   39.32
   3   1   0  557.12   55.27
  -3  -1   0  382.30  190.87
   4  -3   0  381.74   40.83
   4  -3   1   29.62   64.42
  -4   3   1   61.72  112.98
   1  -4   1   46.19   16.01
   4  -3   1   72.34   21.69
  -1   4   1   25.38   73.42
  -4   3   1   23.58   79.48
  -3  -1   1   80.31   21.17
   4  -3  -1   25.91   64.28
   4  -3  -1   36.17    4.03
   1  -4  -1   35.43    9.67
  -4   3  -1   29.61   75.09
  -1   4  -1   47.40    7.19
   3   1  -1   37.54   59.67
  -4   3  -1   49.85   11.15
  -3  -1  -1   51.60   14.33
   1  -4  -1   53.13   12.68
  -1   4   2   -4.97   33.34
   4  -3   2    8.13   20.81
  -3  -1   2   12.97    5.32
  -3  -1   2   13.25   26.75
  -3  -1   2   15.40   28.95
   1  -4   2    5.66   17.73
   3   1   2    6.45   23.26
   1  -4   2    9.94   34.67
  -1   4  -2   20.94   15.83
  -4   3  -2   14.52   34.83
  -3  -1  -2    7.81    2.93
   1  -4  -2   13.67    5.99
  -4   3  -2    8.62   10.16
  -3  -1  -2   15.31    8.89
   4  -3  -2   15.40   24.61
  -1   4  -2   13.78    5.23
  -1   4  -2   14.04   20.16
   1  -4  -2   25.29   64.45
   3   1  -2    7.16    3.51
   3   1  -2   14.32   26.21
   3   1   3   33.85   16.88
  -1   4   3   44.58   19.88
  -3  -1   3   53.08   27.34
   1  -4  -3   30.63   10.50
  -3  -1  -3   36.28   22.21
   1  -4  -3   53.14   51.19
   3   1  -3   29.60   19.23
   4  -3   4   42.36   10.26
  -3  -1  -4   19.30    5.72
  -5   3   0  369.63   37.51
   5  -3   0  223.15   76.02
  -2   5   0  324.29  123.46
   2  -5   0  289.53   28.07
  -2   5   0  329.33   33.15
   2  -5   1   19.97   15.04
   2  -5   1   34.04   23.21
  -5   3   1   24.10    4.80
  -2   5   1   14.91   59.45
   5  -3   1   59.05  105.28
  -3  -2   1   37.30   12.64
   5  -3   1   14.79   48.78
  -2   5   1   39.19   64.26
   3   2  -1   27.39   22.61
   2  -5  -1   27.54    8.50
  -3  -2  -1   23.72   85.93
  -2   5  -1   30.64    6.10
   2  -5  -1   29.00    8.12
  -5   3  -1   35.11   11.43
   2  -5  -1   29.26  109.07
  -5   3  -1   21.13   75.29
  -3  -2   2    6.32   29.96
  -2   5   2   12.67   34.76
   5  -3   2    9.26   17.83
  -5   3   2   12.95   15.61
  -3  -2   2    2.54    8.12
   2  -5   2    4.94   12.84
  -5   3   2   26.33   33.90
  -5   3   2   19.71   46.87
  -2   5   2   16.93   38.40
  -2   5  -2   21.20    8.15
  -2   5  -2    5.78    3.93
   5  -3  -2   32.43   73.26
  -5   3  -2    9.24   30.76
  -5   3  -2    6.99   11.06
  -5   3  -2    3.30   30.45
   2  -5  -2    5.41    3.98
  -2   5  -2   12.07   23.98
   3   2  -2    4.18    5.10
  -3  -2  -2    3.31    7.21
  -2   5   3   23.32   24.86
  -5   3   3   28.65   31.04
  -5   3   3   25.22   22.09
   3   2   3   31.96   16.89
  -3  -2  -3    8.01   11.55
   2  -5  -3   22.70    8.90
  -3  -2  -3   13.22    7.45
   3   2  -3   31.64   17.78
   2  -5  -3   29.12   46.34
   5  -3  -3   40.19   21.58
  -6   3   0    4.71    6.02
   6  -3   0    8.41    8.07
   3  -6   0  -12.28  122.40
   3  -6   0    6.72    7.31
  -3   6   0    1.70    3.79
   6  -3   0    5.47   86.95
  -3   6   0   -1.88   72.85
  -3  -3   0   -2.18   86.62
  -6   3   0   17.23   61.81
  -3  -3   1  212.23  102.64
  -6   3   1  256.20  120.69
  -3   6   1  197.66   66.91
  -3  -3   1  288.38   40.75
   3  -6   1  188.37   20.65
  -3   6   1  180.60   63.63
   3   3   1  162.00   21.16
  -3  -3  -1  218.26  106.24
   3  -6  -1  201.91   20.92
   6  -3  -1  224.13  169.64
  -3   6  -1  223.16   23.88
   3  -6  -1  215.37   22.21
   6  -3  -1  168.53   67.54
  -3   6  -1  204.48   84.33
  -3   6  -1  176.32   65.91
  -3  -3   2  180.00   60.28
  -3  -3   2  232.14   28.76
   6  -3   2  221.44   22.58
  -3   6   2  189.01   64.76
  -6   3   2  175.93   71.68
  -3   6   2  180.01   59.53
  -6   3   2  186.90   74.36
  -3   6   2  254.32   26.04
  -3   6  -2  164.97   43.82
   3   3  -2  252.28   42.17
   3  -6  -2  183.27   25.83
  -3  -3  -2  167.90   18.87
  -3   6  -2  168.95   48.65
  -3  -3  -2  188.42   23.25
   3   3  -2  177.18   58.59
   3   3  -2  143.69   18.44
   6  -3  -2  167.28   56.41
  -3  -3   3    6.24   21.43
   6  -3   3   15.12    6.05
  -6   3   3   12.23   22.50
   6  -3   3    9.01   13.69
  -3   6   3    6.56   26.89
  -3   6  -3    6.67    5.96
   3  -6   4    2.90    6.73
  -3  -4   0   34.43   66.27
   7  -3   0   59.34   63.37
  -7   3   0   52.05    8.89
   4  -7   0   39.34    8.07
   3   4   0   56.27   55.73
  -3  -4   0   60.21   20.76
   7  -3   0   24.03   11.51
  -4   7   0   51.05   51.11
   4  -7   1   15.53   13.05
  -4   7   1   15.88   55.37
  -3  -4   1    9.02   47.48
  -7   3   1   15.68    4.15
   7  -3   1   20.78   48.20
   7  -3   1   24.79    6.77
   3   4   1   11.14   45.69
  -4   7   1   14.34   11.58
  -3  -4   1   19.19   10.54
  -4   7  -1   11.64    4.56
  -4   7  -1   12.88   53.95
  -4   7  -1   27.76   55.58
   4  -7  -1   23.26   14.41
   7  -3  -1   12.49   33.61
   4  -7  -1   31.42    8.72
  -7   3  -1   22.28   46.47
   3   4  -1   29.11   14.57
   7  -3   2   48.61    9.06
  -3  -4   2   49.67   15.05
  -4   7   2   23.04   39.42
   7  -3   2   12.20   23.93
   4  -7   2   34.60   55.31
  -7   3   2   38.83   56.37
  -4   7  -2   29.36   35.49
  -3  -4  -2   36.78    9.86
   4  -7  -2   39.77    6.19
   3   4  -2   26.30    6.61
  -3  -4  -2   44.91   70.70
  -3  -4   3    2.84   12.26
  -3  -4   3    6.09   28.19
   3   4  -3    3.20   15.09
  -3  -4  -3    1.54    4.31
  -7   3  -3    2.20   21.88
   4  -7  -3    1.46    1.42
   4  -7   4    3.11    6.98
   3   4  -4    1.75   10.91
  -8   3   0  107.35   19.07
   5  -8   0   97.56   13.92
   3   5   0  100.66   44.95
  -8   3   0  145.63   71.60
  -5   8   0  136.04   56.45
   8  -3   0   99.60   46.48
   3   5   1    7.47   32.83
  -5   8   1   52.33   55.86
   5  -8   1   23.06   21.98
   8  -3   1   48.39   12.73
   8  -3   1   38.92   48.79
   5  -8   1   24.31    9.37
  -3  -5   1   15.69   14.78
  -8   3   1   68.49   82.80
   5  -8   1   15.11   17.39
  -5   8  -1   45.37   52.37
   5  -8  -1   28.59   11.23
  -8   3  -1   21.25    6.96
   5  -8  -1   29.75   12.75
  -8   3  -1   39.33   68.66
   5  -8   2    6.51   18.15
   8  -3   2   18.60   29.91
   8  -3   2   19.10    9.11
  -3  -5   2   -2.04    9.40
   5  -8   2   18.67   70.92
  -5   8  -2   20.93   41.60
   5  -8  -2    9.89   14.85
   3   5  -2    6.40   10.54
   5  -8  -2    8.95   95.83
  -5   8  -2    3.01   36.55
  -3  -5   3    7.59   10.23
   8  -3   3   16.52   10.28
   5  -8   3   17.96   11.38
  -3  -5   3   -0.17   28.92
  -5   8  -3   19.54   34.17
  -3  -5  -3    5.03    6.02
  -8   3  -3    5.69   27.36
   5  -8   4    2.88    7.48
   9  -3   0   -2.83   21.04
   6  -9   0    1.44    6.18
   6  -9   0    0.19    4.91
  -9   3   0    1.50    4.09
  -6   9   0    0.12    1.74
   6  -9   0    8.33   91.86
  -9   3   0    0.92   57.95
   6  -9   1   22.89   22.73
   6  -9   1   47.81  100.35
   9  -3   1   22.41   54.39
  -9   3   1   29.25   75.37
  -3  -6   1   20.22    8.90
  -9   3  -1   12.93    9.58
  -6   9  -1   14.11   44.27
   6  -9  -1   45.64   85.54
   6  -9   2   31.85   16.93
  -3  -6  -2   36.85   67.34
   6  -9   3    1.55   10.71
  -3  -6   3    1.16    5.77
  -3  -6   3   -2.39   28.30
   3   6  -3    0.67    8.64
  -3  -6  -3    0.18    3.79
  -9   3  -3   -1.26   28.81
   6  -9   4   -2.40    6.87
   3   6  -4   -1.66    6.70
  -3  -6  -4   -0.78    9.43
  -3  -7   0   23.81   85.77
  -7  10   0   18.29   38.10
   7 -10   0   29.11   28.22
 -10   3   0   51.91   22.85
  -7  10   1    4.35   61.86
   7 -10   1    7.45    4.68
  -3  -7   1   -1.08    8.18
   7 -10  -1   10.64   16.83
   7 -10  -1    8.38   12.23
   7 -10  -1   35.88  124.68
  -3  -7  -1    0.08    7.78
 -10   3  -1   12.61   16.82
  -3  -7  -1   12.52   56.46
  -3  -7   2    0.18    8.43
   7 -10   2    6.76   13.61
   7 -10  -2    2.08    6.53
  -7  10  -2   33.67   45.12
  -3  -7  -2    1.99    9.21
  -3  -7  -2    6.83   54.24
 -10   3  -2    6.64    9.80
  -3  -7   3    2.11    5.89
   7 -10   3    5.57    8.46
  -7  10   3   17.94   42.96
  -3  -7   3    5.26   39.05
  -3  -7  -3    1.36    2.99
  -7  10  -3    2.65   37.89
 -10   3  -3   -2.03   29.03
 -10   3  -3    3.40    6.13
  -3  -7  -4    2.07    4.45
  -8  11   0   25.15   63.14
   8 -11   0   59.50   76.10
 -11   3   0   11.85   12.96
   8 -11   1   10.16   15.32
 -11   3   1    1.59    2.79
   8 -11   1   10.78   59.05
  -3  -8   1   -0.66    8.45
   8 -11   1    2.43    4.83
  -8  11   1    6.25   64.85
 -11   3  -1    5.52    8.59
   8 -11  -1    2.80   11.91
   8 -11  -1   -1.33  106.44
  -3  -8  -1   -0.76   45.49
   8 -11   2    5.69   12.70
  -3  -8   2   -0.43    7.03
  -3  -8   2   16.82   43.38
  -3  -8  -2   -6.67   65.06
  -8  11  -2   30.61   57.40
  -3  -8  -2    1.11    4.28
   8 -11   3    3.98    8.95
  -3  -8   3   -0.35    5.40
  -3  -8  -3    0.75    2.57
  -3  -8  -3   -1.20    7.87
  12  -3   0    1.93   12.29
  -3  -9   0    0.06    5.13
   9 -12   0   -0.82   10.94
  -3  -9   0    2.43   59.65
   9 -12   1   12.28    9.71
  -3  -9   1    7.72    6.87
  -3  -9   1    1.33   63.15
  12  -3  -1    8.75   16.05
   9 -12  -1   11.70   11.63
  -9  12  -1   -3.35   57.18
 -12   3  -1   10.97   16.47
  -3  -9  -1    0.67   45.22
  -3  -9   2    4.93   11.02
  -9  12   2   11.99   52.46
  -3  -9   2   16.08   45.26
 -12   3  -2   14.11   15.32
  -3  -9  -2    6.62    3.72
 -12   3  -2   13.10   39.41
   9 -12   3    1.09    7.45
  -9  12   3   -1.99   85.95
  -3  -9   3    0.69    4.74
  -3  -9  -3    1.00    2.84
  -3  -9  -3    0.87    3.43
 -12   3  -3    4.52    6.93
  10 -13   0   -1.32    6.32
  -3 -10   0    0.01    3.04
 -10  13   0    6.17   55.60
  -3 -10   0   -8.60   54.67
  13  -3   0    2.74   16.55
  -3 -10   1   -0.29    4.87
  10 -13   1    9.92   16.68
 -10  13   1   13.57   62.71
  -3 -10   1   -0.00   49.09
  10 -13  -1    0.65    7.42
 -10  13  -1  -14.07   59.84
  -3 -10  -1   18.96   65.93
  -3 -10  -1   -0.23    6.48
 -13   3  -1   -2.00    5.75
  10 -13   2    6.62   13.29
  -3 -10   2   -0.55    5.96
 -10  13   2   25.02   59.49
  -3 -10   2  -13.15   47.50
  13  -3  -2    0.12   25.88
 -10  13  -2  -14.06   69.93
  -3 -10  -2    0.79    5.09
 -13   3  -2   17.40   51.29
 -13   3  -2    3.58    8.95
 -10  13   3   -5.27   77.60
  -3 -10   3   -0.14    4.15
 -13   3   3    6.99   44.83
 -11  14   0   10.73   91.95
  -3 -11   0   62.30   85.36
  -3 -11   1    1.16    5.45
 -11  14   1   38.37   79.81
  -3 -11   1  -11.72   60.20
  14  -3  -1    1.39    8.02
  -3 -11   2   -0.95    7.75
  14  -3  -2    2.50    9.72
 -11  14  -2    4.60   71.88
 -14   3  -2   -0.26   47.61
  -3 -11  -2   -0.24    4.86
  12 -15   0   -1.96   12.04
  12 -15   1   -2.59    8.10
  15  -3  -1   -0.56   10.37
   4  -4   0    6.94   75.34
  -4   4   0   11.68    4.51
  -4   4   0    3.73    6.73
  -4   0   0    1.29   12.25
   4  -4   0    7.53   93.20
   4   0   0   -2.36   87.37
   0  -4   0   24.67   19.47
   0   4   0   10.45   10.86
  -4   0   0    9.70    4.76
  -4   0   1  206.44   94.65
   0  -4   1  259.83   31.24
   4  -4   1  186.47   55.98
   4   0   1  192.77   83.76
   4  -4   1  223.32   33.02
  -4   0   1  189.92   22.40
   0  -4   1  184.80   92.96
   0   4  -1  194.94   74.23
   0   4  -1  158.98   20.70
   0  -4  -1  189.81   94.32
  -4   4  -1  231.99   99.65
   4  -4  -1  176.88   52.01
   4  -4  -1  134.74   18.00
   4   0  -1  200.06   86.59
  -4   0  -1  145.44   18.52
   0   4  -1  195.58   29.59
  -4   0  -1  212.31   30.67
  -4   0   2  334.11   23.79
   0   4   2  340.90   62.09
   0  -4   2  313.17   29.79
  -4   4   2  409.43   31.75
   4  -4   2  328.79   31.43
  -4   4   2  325.77   72.10
   4   0   2  350.79   63.79
   0   4  -2  373.72   49.22
   0  -4  -2  339.48   33.72
   0  -4  -2  328.30   27.67
  -4   0  -2  543.47   64.56
   0   4  -2  351.31   57.88
  -4   0  -2  350.14   70.64
   0   4  -2  286.72   23.46
  -4   0  -2  326.09   66.30
  -4   4  -2  341.33   28.63
   4  -4  -2  354.48   54.91
   0  -4   3    8.20   11.32
   0   4   3   14.90   21.73
   4   0   3   14.08   15.61
   0   4   3   16.64   18.32
  -4   0   3   35.19   24.41
  -4   0  -3   12.69    9.69
   4   0  -3   12.34   20.65
   4  -4   4   16.09    3.64
   0  -4   4    4.84    5.58
   4  -4   5    8.94    7.79
  -1   5   0   44.39   84.24
   4   1   0   47.48   17.08
  -5   4   0   43.03    8.16
   5  -4   0   41.90   75.64
  -5   4   0   50.01   95.24
   5  -4   0   54.33   11.61
   1  -5   0   50.47   12.59
  -5   4   0   50.15   94.94
  -4  -1   0   60.86   75.84
  -1   5   1  260.89   83.71
   1  -5   1  312.46   43.39
   5  -4   1  266.95   30.73
   1  -5   1  288.04   39.68
  -5   4   1  223.13   16.95
  -5   4   1  331.30  146.91
  -5   4   1  192.25   68.21
  -4  -1  -1  191.35   19.02
  -4  -1  -1  259.90  106.88
  -5   4  -1  238.25   31.30
   1  -5  -1  263.60   32.41
   4   1  -1  202.01   62.19
  -1   5  -1  193.54   20.22
  -5   4  -1  221.48   87.29
  -4  -1  -1  243.22   32.22
   5  -4   2  237.85   39.66
  -5   4   2  268.55   22.94
   5  -4   2  236.94   26.13
   1  -5   2  317.35   45.84
  -4  -1   2  290.76   28.85
  -1   5   2  259.17   62.84
   5  -4   2  305.51   74.20
  -4  -1   2  273.98   69.12
  -4  -1   2  263.68   63.99
   4   1   2  230.68   54.58
  -1   5  -2  250.70   28.03
   5  -4  -2  301.24   62.22
  -4  -1  -2  291.00   75.40
   1  -5  -2  248.86   23.41
  -1   5  -2  253.42   51.51
  -5   4  -2  197.88   28.40
  -4  -1  -2  199.08   17.52
  -1   5  -2  236.92   20.47
   1  -5  -2  268.66   82.25
  -5   4  -2  269.86   61.58
   4   1  -2  269.26   58.64
  -1   5   3    1.01   25.20
   1  -5   3    6.36    8.39
  -4  -1   3   10.22   17.99
  -1   5   3    7.41   20.11
   1  -5   3    4.70   19.35
  -5   4   3   10.75   22.57
   4   1   3   10.01   14.04
  -1   5  -3    4.60   11.72
  -4  -1  -3    4.99   11.11
   4   1  -3   17.40   19.81
   5  -4  -3   17.02   38.23
  -4  -1  -3    5.98   22.51
  -5   4  -3    7.49   15.81
  -4  -1  -3    9.12    6.08
   5  -4   4   10.82    8.15
   1  -5   4    3.79    8.22
  -4  -1  -4    1.41    6.81
   5  -4   5    3.87    5.01
  -4  -2   0  146.13   37.53
   2  -6   0  182.37   25.08
  -6   4   0   86.46   88.26
   6  -4   0  125.01   63.91
   4   2   0  152.93   22.60
  -6   4   1  291.70   29.54
  -6   4   1  283.77   97.83
   6  -4   1  332.50  120.51
   6  -4   1  306.14   81.54
  -4  -2  -1  247.28   35.07
  -2   6  -1  275.32   74.79
  -2   6  -1  223.18   23.06
   4   2  -1  209.88   33.16
  -6   4  -1  343.78  111.91
   2  -6  -1  279.69   27.15
  -6   4  -1  297.29   28.98
   6  -4  -1  242.29   18.97
  -4  -2  -1  347.03  119.01
  -6   4  -1  249.02   85.47
   6  -4  -1  339.50   96.19
   2  -6  -1  297.97   32.93
  -2   6   2  323.35   74.92
  -6   4   2  360.35   95.92
  -2   6   2  400.39   86.22
  -4  -2   2  470.79   44.02
   2  -6   2  390.99   52.48
  -2   6   2  464.71   51.25
  -6   4  -2  277.05   69.71
   2  -6  -2  347.19   37.34
   6  -4  -2  323.61   69.08
  -4  -2  -2  285.81   27.17
  -2   6  -2  405.31   72.71
   6  -4  -2  388.54  121.61
  -2   6  -2  269.56   28.73
  -4  -2  -2  326.55   39.75
  -6   4  -2  339.71   77.21
   2  -6   3    9.25    9.19
   2  -6   3    5.07   19.02
  -6   4   3    6.83   32.00
  -2   6  -3   10.51    7.54
   2  -6  -3    3.34    3.23
   6  -4  -3   11.93   20.24
  -4  -2  -3    7.59    7.08
  -2   6  -3   10.48   12.71
  -4  -2  -3    6.92   23.46
   2  -6   4    1.80    4.41
  -7   4   0   27.87   62.43
  -3   7   0   34.90   60.85
  -4  -3   0   32.27   60.04
   3  -7   0   14.26    9.11
   7  -4   0   30.02   74.84
   7  -4   0   17.45   49.17
   3  -7   0   38.25  102.00
  -3   7   0   22.90   40.34
   7  -4   1   17.34   97.76
   3  -7   1   13.35   12.71
  -7   4   1   23.60   56.08
  -4  -3   1   11.51   12.42
  -4  -3   1    5.73   69.40
  -7   4   1    8.74    4.06
   3  -7   1   17.41   19.36
  -3   7   1   18.12   40.39
   3  -7   1   25.31   86.66
  -7   4   1   14.79   36.08
  -3   7   1    8.37   47.23
   4   3  -1    6.83   10.03
  -4  -3  -1   15.92   72.93
   3  -7  -1   21.25  113.00
   3  -7  -1    9.06    6.83
  -7   4  -1   16.05    6.96
   3  -7  -1   11.36    4.67
   7  -4  -1   16.89   66.09
  -3   7  -1    9.98    3.57
  -3   7  -1   10.40   53.37
  -7   4  -1    8.10    4.64
  -7   4  -1   20.63   72.05
   3  -7   2   30.19   17.73
  -4  -3   2   25.41   46.41
   7  -4   2   27.43    5.42
  -4  -3   2   42.75   11.17
  -3   7   2   30.83   42.66
  -7   4   2   37.78   59.39
  -3   7   2   24.02    7.92
   7  -4   2   24.80   32.76
  -3   7   2   23.84   47.19
   4   3  -2   45.83   17.87
   7  -4  -2   45.24  100.81
   4   3  -2   26.16   39.67
  -7   4  -2   27.83   51.89
  -7   4  -2   24.13   43.59
   3  -7  -2   26.03    6.30
  -3   7  -2   36.30   36.44
   3  -7   3    6.42   13.83
  -4  -3   3    4.20   10.12
   4   3   3    8.46   18.43
  -4  -3   3    2.79   30.81
   7  -4   3    2.29   12.97
  -4  -3  -3    0.24    3.51
   3  -7  -3   -1.33   58.63
   3  -7  -3    1.77    2.08
   3  -7   4   -0.17    6.19
  -4  -4   0  829.09  150.00
  -4  -4   0  321.50   55.77
   8  -4   0  782.36   75.83
  -4   8   0  823.38  128.07
  -8   4   0  704.00   71.24
   4  -8   0  815.57   73.12
   4  -8   0  736.37   89.23
   8  -4   0  624.57  131.51
  -4   8   0  751.94  141.39
  -4   8   0  445.81   56.66
  -8   4   0  830.34  155.57
  -4  -4   0  707.48   80.95
   4  -8   1  200.47   36.68
   8  -4   1  332.73   36.39
  -4  -4   1  287.24   84.72
   4  -8   1  210.52   27.56
   8  -4   1  163.72   59.51
  -4  -4   1  342.10   48.57
  -8   4   1  294.50   97.85
  -8   4   1  279.77   30.80
  -4   8   1  184.56   69.34
  -4   8  -1  310.48   91.25
   4  -8  -1  242.65   24.53
  -8   4  -1  207.38   32.95
   4  -8  -1  222.76   28.46
   8  -4  -1  183.88   52.00
  -4   8  -1  186.84   67.68
   4   4  -1  207.65   45.04
   8  -4   2  120.15   16.68
   4  -8   2   96.64   28.64
  -4  -4   2   67.87   12.88
   8  -4   2   57.92   34.40
  -4   8  -2   89.96   45.86
   4  -8  -2   62.15    9.87
   4   4  -2   52.12   44.11
  -8   4  -2   85.10   59.13
  -4   8  -2  136.60   48.08
  -4  -4   3   76.23   36.39
   8  -4   3   97.40   14.82
   4  -8   3   66.19   29.72
  -8   4   3   92.30   39.94
  -4   8  -3   77.28   29.53
   8  -4   4   18.61    9.33
   4  -8   4    8.49    9.35
   4   4  -4    9.39    9.52
  -4  -5   0   32.87   13.69
   5  -9   0   28.48   12.14
  -9   4   0   60.15   60.07
  -5   9   0   29.51   38.03
   9  -4   1   23.78   10.47
   5  -9   1   13.85   13.77
  -4  -5   1   -4.31    8.60
  -5   9   1    1.75    6.95
   5  -9   1    3.57   10.76
   5  -9  -1    2.92    7.06
  -9   4  -1   22.00   61.52
   5  -9  -1    3.78   10.48
   9  -4   2    9.66    7.25
  -4  -5   2    0.43    4.41
   4   5  -2   -3.32   11.29
   5  -9  -2    1.97    4.04
   5  -9  -2   -0.54    6.59
  -4  -5   3    0.82    4.90
  -4  -5   3   18.30   32.24
   4   5  -3    2.50    6.74
  -4  -5  -3    0.15    2.84
  -9   4  -3   -4.47   25.50
   5  -9   4    1.05    5.08
  -4  -5  -4    2.21    8.20
  10  -4   0    1.61   11.55
 -10   4   0    2.58    3.46
   6 -10   0    4.33    5.54
   6 -10   0    3.30    5.12
 -10   4   0   10.68   10.02
  -4  -6   1   14.38   12.93
   6 -10   1   25.04    7.00
   6 -10   1   26.59   30.02
 -10   4   1   11.49    8.16
   6 -10   1   18.18   14.24
   6 -10  -1   35.22   10.77
   6 -10  -1    7.63   11.80
   6 -10  -1   76.61   87.57
  -4  -6  -1    7.48   11.90
   6 -10   2   57.97   24.12
  10  -4   2   34.89   12.12
   6 -10  -2   64.96   19.62
  -4  -6   3    1.03    4.66
   4   6  -3    1.52    5.97
  -4  -6  -3    0.15    2.89
 -10   4  -3    2.05   28.21
   4   6  -4    0.52    6.47
  -4  -6  -4    0.76    2.21
  11  -4   0    0.00   13.79
  -7  11   0   14.64   33.25
   7 -11   0   16.42    9.73
   7 -11   0   15.14   77.41
 -11   4   0   13.46   14.88
   7 -11   0    4.53   15.58
  -4  -7   1    0.70   37.88
   7 -11   1    0.57    2.82
 -11   4   1   -0.26    5.13
  -4  -7   1   -4.42    5.60
   7 -11   1    1.40   11.92
   7 -11   1   -2.29    6.88
   7 -11  -1    1.29    5.21
   7 -11  -1    0.78    9.38
  -4  -7  -1   -0.13    4.09
 -11   4  -1    5.81    9.56
  -4  -7  -1   -9.83   47.06
  -7  11   2    2.91   37.70
   7 -11  -2   54.32  112.10
  -4  -7  -2   16.62   61.98
   7 -11   3    0.43    7.37
  -4  -7   3    1.11    6.78
  -4  -7   3  -15.05   26.42
  -4  -7  -3   -0.42    2.11
 -11   4  -3   -3.31   37.14
 -11   4  -3    1.02    5.74
  -4  -7  -4    0.00    2.78
  -4  -7  -4   -0.24    4.01
  -4  -8   0    1.11   71.44
   8 -12   0    0.88    5.62
  -4  -8   0   -2.12    8.76
   8 -12   0   -1.49   10.07
 -12   4   0    2.64    7.33
  -4  -8   1   -0.51    6.04
  -4  -8   1   -4.51   64.63
   8 -12  -1    1.69   18.89
   8 -12  -1   -1.93   12.75
   8 -12   2    2.54   12.59
  -4  -8   2    0.92    7.86
  -8  12  -2   15.17   47.13
  -4  -8  -2    3.89    6.54
  -4  -8  -2   -2.23   54.58
 -12   4  -2   10.15   13.15
  -4  -8   3   -1.28    8.87
   8 -12   3    0.75    7.11
  -8  12   3   21.62   51.75
  -4  -8   3   27.12   34.83
  13  -4   0   -1.05    8.57
   9 -13   0   -0.65   12.75
   9 -13   0   10.99   89.45
  -4  -9   0   -1.04    6.81
  -9  13   0  -10.97   57.52
   9 -13   1    0.94    7.82
   9 -13   1    0.79    7.87
  -4  -9   1   -0.41    5.42
  13  -4  -1   13.10   17.88
 -13   4  -1    3.43    9.58
  -4  -9  -1  -36.19   58.43
  -9  13   2    8.03   47.59
  -4  -9   2    2.28    5.34
  -4  -9   2  -22.28   41.63
  -9  13  -2   18.82   58.21
  -4  -9  -2   27.79   67.88
 -13   4  -2    9.73   10.63
  -4  -9   3    1.32    6.18
  -4  -9  -3    0.12    3.28
  -4 -10   0   -1.73    6.45
  -4 -10   0   25.91   58.94
  14  -4   0   -0.82   19.86
  10 -14   0    4.70    8.02
  10 -14   1   -2.42   10.63
  -4 -10   1   -2.16    6.26
 -10  14   1   -3.52   41.11
  -4 -10   1   23.80   33.78
  -4 -10  -1   -0.36    4.24
  10 -14  -1    1.48    6.92
 -10  14  -1    8.64   48.05
 -14   4  -1    3.54    8.78
  -4 -10  -1    8.93   49.74
  -4 -10   2    0.71    7.72
 -10  14   2    7.83   57.10
  -4 -10   2    1.59   45.03
  14  -4  -2    0.59   22.88
  -4 -10  -2    0.50    2.59
 -14   4  -2   -3.81   55.81
 -14   4  -2    7.36   12.43
  11 -15   0   -0.12   13.49
 -11  15   0   10.04   45.77
  -4 -11   0   -0.23    4.65
  -4 -11   0    5.31   34.03
  -4 -11   1    1.95    6.26
  -4 -11   1  -13.07   57.34
  15  -4  -1    0.55    6.63
 -11  15  -1   -0.85   66.45
 -11  15  -2   -1.26   85.95
   5  -5   0   20.02   11.95
  -5   5   0   10.15    7.31
  -5   0   0    2.64    9.25
   5  -5   0   39.77   54.36
   0  -5   0    8.91   10.11
   0   5   0    3.09    8.77
   0  -5   0   27.88   93.76
  -5   0   1   22.73   67.76
   5  -5   1   11.68   45.48
   0  -5   1   13.97   16.91
   0  -5   1   33.83    9.41
  -5   5   1   28.41   72.92
  -5   5   1   27.91    5.04
  -5   0   1   19.37   10.56
   0  -5   1   30.40   70.67
   5  -5  -1   35.87   51.96
   0   5  -1   17.67   47.14
   5  -5  -1   17.04    8.01
  -5   0  -1   22.29    3.95
  -5   5  -1   19.86    4.63
  -5   5  -1   19.33   69.34
   0  -5  -1   32.24   16.53
   0  -5  -1   31.11   94.90
   5   0  -1   43.83   59.47
   0   5   2   50.32   41.79
   5  -5   2   94.68   15.42
   0  -5   2   79.98   16.26
  -5   0   2   66.63    8.19
  -5   5   2   47.09   47.89
   5   0   2   41.44   41.93
   0   5  -2   88.48   20.54
  -5   0  -2   23.69   47.27
  -5   0  -2   96.31   19.61
   0  -5  -2   72.51   10.46
   0   5  -2   40.92   29.97
  -5   0  -2   73.83    8.05
   0   5  -2   57.60    9.51
   5  -5  -2   64.30   30.89
   0   5   3   10.29   25.24
  -5   0   3    9.00   18.06
   0  -5   3    3.70    9.51
   0  -5   3   -2.96   28.23
   0   5  -3    9.27   12.56
   0  -5  -3    1.12    6.41
   0   5  -3   10.66   17.48
  -5   0  -3    7.54    9.70
   0  -5   4    1.03    3.81
  -5   0  -4    1.45    4.32
   5  -5   5    0.90    5.53
   6  -5   0   98.54   15.51
  -6   5   0   84.05    9.97
  -6   5   0  105.17   10.22
  -6   5   0  115.10   91.79
  -5  -1   0   92.17   74.08
   5   1   0  127.44   80.14
   1  -6   0  102.89   17.02
  -6   5   0   63.40   58.37
  -1   6   0   87.77   16.14
   5   1   0   82.21   12.07
   5   1   0  107.97   27.45
   1  -6   1    7.85   13.03
  -6   5   1   18.76    3.63
   6  -5   1   27.56   10.58
  -6   5   1   11.72   97.22
  -6   5   1   26.91    8.95
   1  -6   1   28.47   15.88
   5   1   1   28.14   49.39
   6  -5   1   21.59   40.59
  -5  -1   1    7.22   12.25
  -5  -1  -1    8.95   10.12
  -6   5  -1   24.67    9.38
   5   1  -1    8.86   21.64
  -5  -1  -1   16.74    6.95
   6  -5  -1    5.19   47.81
  -6   5  -1   18.63   73.42
  -5  -1  -1   21.04   70.21
   5   1  -1   17.18   54.61
  -1   6  -1   12.60    6.61
   6  -5  -1   25.83   10.38
  -5  -1  -1    9.73    7.34
  -5  -1   2   16.01   44.76
   1  -6   2    8.13    9.32
   6  -5   2   17.31   49.19
  -5  -1   2    7.06   46.15
  -5  -1   2   14.92    5.88
   5   1   2   11.29   33.15
  -1   6   2   12.79   10.27
   6  -5   2   11.66   22.37
  -1   6  -2   12.68   26.14
   1  -6  -2   11.62    8.69
  -5  -1  -2    9.11    4.93
  -5  -1  -2   19.77   51.37
   1  -6  -2   20.92   10.35
  -5  -1  -2   16.23    8.23
   5   1  -2    0.63   31.52
  -6   5  -2   34.83   42.65
   6  -5  -2   17.45   35.05
  -1   6   3   12.52   33.45
  -5  -1   3   17.41   21.26
  -1   6   3    8.35   25.12
   1  -6   3    7.56   12.01
   5   1   3    2.47   17.91
  -6   5   3    7.22   27.04
  -1   6  -3    4.69   10.49
  -5  -1  -3    0.41   25.98
   1  -6  -3    5.36   14.57
  -5  -1  -3    6.42    5.84
   6  -5  -3   12.18   47.24
  -5  -1  -3    9.13   28.74
  -1   6  -3   12.13   15.10
   1  -6  -3    7.26    6.62
  -5  -1  -3    9.53    6.26
   6  -5   4   10.52    5.70
   1  -6   4    2.34    5.03
  -1   6  -4    0.64    6.14
  -5  -1  -4    2.19    4.12
  -2   7   0    3.07   39.22
  -5  -2   0    5.38   51.61
  -5  -2   0   -4.05   26.77
  -7   5   0   10.99   42.59
   5   2   0    4.34    4.31
   7  -5   0    2.79   53.15
   7  -5   1   14.85    4.30
  -2   7   1   31.89   47.99
   7  -5   1   27.37   40.32
  -7   5   1   24.70    6.14
   2  -7   1   21.91   17.67
  -7   5   1   20.34    4.71
  -7   5   1    4.54   37.13
  -5  -2   1   30.90   70.39
   7  -5  -1   29.74   31.49
  -7   5  -1   21.56   10.48
   2  -7  -1    7.01   16.09
   5   2  -1   31.58   52.05
  -5  -2  -1    7.76    9.55
   2  -7  -1   18.11    8.59
  -7   5  -1   32.78   55.88
  -2   7   2   65.06   50.68
   2  -7   2   86.10   25.26
   7  -5   2   44.66   27.62
   5   2   2   26.69   38.64
   2  -7   2   46.24   56.25
  -2   7   2   32.13   11.32
  -2   7  -2   34.51   32.80
  -5  -2  -2   43.40   61.18
   2  -7  -2   51.21   10.54
  -2   7  -2   62.41   44.87
   7  -5  -2   50.48   40.55
   2  -7  -2   65.60   95.42
   5   2  -2   34.97   46.72
  -7   5  -2   72.73   64.77
  -5  -2   3   -1.53   19.01
   2  -7   3   -0.70    7.38
  -5  -2   3    1.55    7.12
  -2   7   3   -6.67   19.42
   2  -7   3    9.48   22.68
   5   2   3    2.67   17.18
  -7   5   3    1.51   23.41
   2  -7  -3   -2.22   15.45
  -5  -2  -3    0.49    4.07
   2  -7   4    0.92    4.86
  -8   5   0  179.16  122.39
  -5  -3   0  316.31  130.63
  -8   5   0  178.98   22.16
   3  -8   0  167.65   25.47
   8  -5   0  208.81  144.49
  -8   5   0  116.91   79.05
   3  -8   0  284.47  135.63
   8  -5   0  181.60   83.04
  -3   8   0  308.13   93.24
   3  -8   1    9.71   16.17
  -8   5   1   37.77   90.38
  -5  -3   1   51.28   81.72
   8  -5   1   32.20   70.75
  -8   5   1   34.11   13.22
   3  -8   1   36.17   79.92
   8  -5   1   46.12   46.88
  -3   8  -1   14.82   43.38
   5   3  -1   12.88   12.81
  -5  -3  -1   27.72   53.84
   3  -8  -1   19.36   10.02
   8  -5  -1   52.39  106.33
  -3   8  -1   19.47   39.31
   3  -8  -1   33.47   10.79
  -8   5  -1   15.75   43.02
  -8   5  -1   37.65   55.35
  -8   5   2    7.08   50.48
  -5  -3   2   -4.12   43.68
  -5  -3   2   -3.20    7.25
   3  -8   2   -3.61   11.75
  -3   8   2   -1.14    5.68
   5   3  -2    1.48   12.42
   3  -8  -2   -2.10    7.02
   8  -5  -2   -4.00   89.45
  -3   8  -2    8.53   38.92
   3  -8  -2    6.45    4.68
   5   3  -2   13.69   35.30
  -8   5  -2    3.85   40.54
  -8   5  -2    8.04   50.84
  -5  -3   3    1.07    5.36
   3  -8   3    9.74    8.14
   3  -8   3    2.90   31.39
   5   3  -3   15.47   17.81
   3  -8  -3   10.02   14.56
  -3   8  -3   21.03   17.32
  -5  -3  -3    6.06    4.25
   8  -5   4    9.84    7.55
   3  -8   4    3.40    6.08
   5   3  -4    7.96   12.10
   4  -9   0   80.40   17.49
   4  -9   0   41.96   12.30
  -9   5   0   46.66    9.63
  -5  -4   0   43.90   16.08
  -9   5   0   49.37   93.11
   9  -5   0   71.71   10.89
   4  -9   1    1.31    9.71
   4  -9   1    4.30    5.75
  -5  -4   1   -0.46    9.70
  -9   5   1    4.89    4.27
  -9   5   1   30.24   75.60
  -5  -4  -1   10.10   44.82
   4  -9  -1    1.28    6.32
   4  -9  -1    2.25    4.27
   5   4  -1   -0.16   11.13
  -5  -4   2   -3.51   41.97
   4  -9   2   -0.37   14.05
  -5  -4   2   -0.26    6.40
   5   4  -2   -1.90    7.43
  -4   9  -2    4.48   32.30
   4  -9  -2    1.58    3.48
   4  -9   3    2.87    9.40
  -5  -4   3    2.61    4.50
   4  -9   3    2.21   34.85
  -5  -4  -3    1.41    2.21
   4  -9  -3    1.44    2.05
  -4   9  -3    5.07   24.30
   4  -9   4    1.90    5.58
  -5  -4  -4    0.33    5.50
  10  -5   0    8.43    5.33
 -10   5   0    8.25    4.55
   5 -10   0   19.68    7.66
  -5  -5   0   10.07    5.38
   5 -10   1   38.55   17.74
   5 -10   1   71.72   20.61
  10  -5   1  109.68   16.19
  -5  -5   1   56.91   14.57
 -10   5   1   99.40   20.68
  -5  10   1   87.93   40.61
   5 -10  -1  105.85   14.30
   5 -10  -1   61.01   15.69
   5 -10   2   54.09   23.33
  10  -5   2   66.21   11.18
   5 -10  -2   75.17   13.93
  -5  -5   3   12.98   29.26
   5 -10   3    4.02   10.28
  10  -5   3    7.82    6.84
  -5  -5   3    0.79    8.97
   5   5  -3    2.01    9.15
   5 -10   4    0.22    3.94
   5   5  -4    1.31    6.82
  -5  -5  -4    2.48    3.80
   6 -11   0    0.20    6.10
   6 -11   0    1.69    4.16
  -6  11   0    9.13   28.82
 -11   5   0    1.20   45.69
 -11   5   0    7.11   15.47
   6 -11   1   -1.35    7.15
   6 -11   1    2.78    4.61
  -5  -6   1   -1.16    7.34
  11  -5   1    7.12    6.55
 -11   5   1   -4.83   52.65
   6 -11   1    2.79   10.70
   6 -11  -1    5.66    6.74
  -5  -6  -1    2.68    8.30
   6 -11   2    1.33    5.84
  -5  -6   2    0.64    4.37
  -5  -6   3  -10.94   26.27
  11  -5   3   -1.37    9.86
   6 -11   3    0.06    9.44
  -5  -6   3   -1.28    8.38
  -5  -6  -3   -0.66    1.84
   5   6  -3   -0.31    9.43
  12  -5   0    2.35   23.36
   7 -12   0   18.85   11.13
   7 -12   0   17.29   15.77
 -12   5   0   47.23   17.55
   7 -12   1    3.34   12.82
   7 -12   1    0.55    2.37
  -5  -7   1    1.85    6.69
   7 -12  -1    3.16    5.14
  -5  -7  -1    0.89    4.49
 -12   5  -1   12.09   12.57
   7 -12   2    1.69   12.69
  -5  -7   2   -0.23    5.60
   7 -12  -2    0.93   13.10
   7 -12  -2    0.46    2.95
  -5  -7  -2   -0.33    8.08
 -12   5  -2    3.38   11.51
  -5  -7   3    0.89    8.74
  -5  -7   3   11.24   28.91
  -5  -7  -3    0.63    2.49
   8 -13   0    2.86   15.47
   8 -13   0   -2.22   64.82
  -5  -8   0   -0.02    5.36
 -13   5   0    3.20   12.41
  -5  -8   1    8.33   39.49
   8 -13   1    1.72    3.85
  -5  -8   1   -1.96    7.40
   8 -13  -1   -0.83    9.02
   8 -13   2    3.62    9.78
  -5  -8   2   -1.43    4.57
  -5  -8  -2    3.25    5.73
  -5  -8   3    0.69    8.24
  -5  -8   3   -6.17   25.87
  -5  -8  -3    0.69    2.12
  -5  -8  -3    0.45    7.10
  14  -5   0    3.06   10.10
   9 -14   0    3.92   10.17
  -5  -9   0    6.09    7.16
   9 -14   1    6.71   13.14
  -5  -9   1    1.09    6.84
  -9  14   1   14.63   66.37
  14  -5  -1    3.93   12.64
   9 -14  -1    2.05   11.16
   9 -14  -1   13.51   99.06
 -14   5  -1    1.61    7.97
   9 -14   2    6.66   15.56
  -5  -9   2    0.54    6.21
  -5  -9   2   16.92   40.71
  -5  -9  -2   20.19   50.71
 -14   5  -2    4.85    9.53
  10 -15   0    3.49   11.55
  -5 -10   0    0.82    5.39
  -5 -10   0   -4.21   55.75
  15  -5   0    8.64   18.31
  10 -15   1   -0.17    6.55
  -5 -10   1    2.38    4.04
  -5 -10   1    3.42   48.69
  10 -15  -1    1.26    8.50
  -5 -10  -1    1.20    3.99
 -10  15  -1  -25.51   49.29
 -15   5  -1    1.15    7.70
  -5 -10  -1   12.06   51.08
  11 -16   0   -0.90    9.16
  16  -5  -1    0.38    6.14
   6  -6   0 1530.16  204.60
   6   0   0 1640.63  172.63
   0   6   0 1572.12  244.59
  -6   0   0 1372.64  138.97
   6  -6   0 1809.12  173.57
  -6   6   0 1914.89  154.24
  -6   6   0 1011.62   95.21
   0  -6   0 1772.22  167.37
  -6   6   0 1494.12  239.24
   6   0   0 1488.57  217.19
   0  -6   0 1556.45  263.41
   0   6   1  374.67   88.84
   0  -6   1  304.80   55.85
   6  -6   1  343.18   63.48
  -6   6   1  374.26   28.69
  -6   0   1  368.07   88.56
   0  -6   1  540.16   55.57
  -6   6   1  365.89   31.17
  -6   6   1  482.75  117.32
   6   0   1  385.01   75.78
  -6   0   1  364.03   38.95
   0  -6   1  420.86  112.36
   6  -6  -1  386.94   72.86
  -6   0  -1  358.62   49.12
   6  -6  -1  451.16   44.63
   0   6  -1  394.50   89.28
  -6   6  -1  421.40   38.68
  -6   6  -1  526.00  126.87
   0  -6  -1  523.90  157.77
   6   0  -1  371.47   80.37
  -6   0  -1  512.40   54.30
   6   0  -1  401.28   42.04
   0   6   2  224.55   61.87
   6  -6   2  251.55   28.86
   0  -6   2  173.56   36.96
  -6   6   2  196.75   65.76
   6   0   2  221.82   66.75
   0   6   2  114.42   26.54
   0   6  -2  215.59   55.18
   0  -6  -2  151.45   16.96
  -6   0  -2  202.47   64.97
   6  -6  -2  231.33   49.60
   0  -6  -2  183.46   27.38
   0   6   3  223.82   53.43
  -6   0   3  158.37   45.22
   0  -6   3  178.15   55.83
  -6   6  -3  180.86   46.63
   0  -6  -3  241.85   84.44
   0  -6   4   11.85    8.16
   0   6  -4   13.48    9.26
  -6   0  -4   27.25    7.29
   7  -6   0  351.33   41.35
   7  -6   0  194.33   59.20
  -7   6   0  352.17  143.86
  -7   6   0  226.39   24.12
  -6  -1   0  262.52  120.54
  -7   6   0  356.53   28.21
   1  -7   0  299.05   33.75
   6   1   0  198.59   68.37
  -1   7   0  276.70   41.34
   6   1   0  337.40   66.87
  -7   6   1   88.37  104.84
   7  -6   1   53.15   45.43
   7  -6   1   90.16   18.58
  -6  -1   1   65.45   82.56
   1  -7   1   81.54   19.51
  -7   6   1   72.85    8.89
  -7   6   1   46.71    6.27
   6   1   1   41.20   52.39
  -6  -1   1   50.84   18.25
   6   1  -1   45.38   19.52
  -7   6  -1   50.15   85.06
   7  -6  -1   68.53   15.44
  -6  -1  -1   39.50   77.88
   7  -6  -1   43.74   48.35
   1  -7  -1   48.10   17.07
   7  -6   2   24.37   12.88
   7  -6   2   13.98   24.26
  -6  -1   2   11.77   46.06
   1  -7   2    2.67    9.33
   7  -6   2   -5.38   51.33
  -6  -1   2    4.89    4.59
  -6  -1   2    5.54   54.63
  -6  -1  -2    1.88    7.93
   6   1  -2   10.61   36.86
  -7   6  -2    6.30   55.19
  -1   7  -2    7.17   29.51
  -6  -1  -2   27.67   51.61
   1  -7  -2    3.86    5.94
  -6  -1  -2   10.17   11.80
   6   1   3    4.76   21.33
  -1   7   3   17.76   31.20
  -7   6   3   21.07   37.22
  -6  -1   3   18.87   23.76
  -1   7  -3   21.73   23.47
   1  -7  -3   15.83    8.75
   7  -6  -3   14.20   57.55
  -7   6  -3   15.66   32.76
  -6  -1  -3   11.53    5.40
  -6  -1  -3   10.68   11.43
   7  -6   4   13.56    5.97
   1  -7   4    2.04    6.93
  -6  -1  -4    7.48    6.06
  -6  -2   0   18.36   53.00
  -8   6   0   11.72    4.05
   6   2   0   22.35   48.82
   2  -8   0    6.75   10.97
  -8   6   0   15.77   51.09
   6   2   0    2.86    6.30
  -8   6   1   56.74   10.41
  -6  -2   1   68.13   79.93
   2  -8   1   53.64   15.92
   8  -6  -1   59.13    7.83
   2  -8  -1   71.66   19.29
  -8   6  -1   50.34   45.18
   2  -8   2   80.59   17.30
   8  -6   2   97.66   87.54
   8  -6   2   54.89   33.26
   2  -8   2   74.28   66.69
   6   2  -2   75.90   26.81
  -2   8  -2   62.89   38.73
  -6  -2  -2   88.51   70.40
  -2   8  -2  116.09   46.04
   2  -8  -2   66.62   11.77
   2  -8  -2   59.40   13.86
  -8   6  -2  102.97   81.19
  -6  -2   3   14.81   24.25
  -6  -2   3    0.18    5.62
  -2   8   3   -0.54   18.07
  -8   6   3   -0.59   31.60
   2  -8  -3    0.87    5.76
  -6  -2  -3    0.52    2.25
  -2   8  -3    8.15   17.55
   8  -6  -3    5.56   59.68
   2  -8   4    1.36    6.59
   8  -6   4    5.23    5.55
  -9   6   0   -0.25    5.65
   3  -9   0   -1.90    7.41
   3  -9   0  -10.80   51.72
  -6  -3   1   13.19   50.18
   9  -6   1   43.82   98.59
   3  -9   1   32.43   75.10
  -3   9   1   14.94   44.63
  -9   6  -1   40.65   78.79
   6   3  -1    3.58   14.24
  -6  -3  -1   65.91   73.30
   3  -9  -1   15.83    9.60
  -3   9  -1   20.33   44.14
   3  -9  -1   16.76    7.52
   3  -9  -1   45.27   91.49
  -9   6   2   42.77   58.32
  -6  -3   2   30.44   54.43
   3  -9   2   29.34   17.68
   3  -9  -2   27.49    9.76
  -3   9  -2   32.46   36.43
   9  -6   3    6.80    5.42
   3  -9   3   -3.83   10.54
  -6  -3   3   -0.82    3.16
   3  -9   3    0.77   32.86
  -6  -3  -3   -3.82   29.44
   6   3  -3    0.49   13.41
   3  -9  -3   -2.19    9.86
  -6  -3  -3   -0.82    1.02
   3  -9  -3    0.33    2.29
   9  -6   4    1.05    3.86
   3  -9   4    0.15    6.29
   6   3  -4    1.60   10.61
  10  -6   0    9.54    5.83
 -10   6   0    4.56    3.31
 -10   6   0    2.66    5.79
   4 -10   0    0.91    9.09
   4 -10   0    1.29   10.33
  -6  -4   0    3.85    7.72
  10  -6   1   51.06   10.03
   4 -10   1   15.93   14.23
  -6  -4   1   45.87   56.49
   4 -10   1   36.34   20.05
  -4  10   1   19.78   38.22
 -10   6   1   64.70   18.90
   4 -10  -1   29.04    8.72
  -4  10  -1   56.41   52.19
  -6  -4   2   52.26   54.96
   4 -10   2   25.61   18.75
   6   4  -2   13.48   11.01
   4 -10  -2   39.08   12.03
   4 -10  -2   18.30    6.22
  10  -6   3    5.79    4.92
   4 -10   3   -0.70    8.28
  -6  -4   3    0.67    7.50
   4 -10  -3    0.27   10.87
   4 -10   4    0.97    4.61
  -6  -5   0   11.51   42.70
 -11   6   0    2.56    4.40
   5 -11   0    0.88    5.53
  -6  -5   0   -1.61    3.80
  -5  11   0    8.13   26.08
   5 -11   1    0.06    5.75
  -6  -5   1   -3.95   41.89
  11  -6   1    7.15    4.13
   5 -11   1    4.00    6.71
 -11   6   1    1.37    1.68
  -6  -5   1    0.58   11.16
 -11   6  -1    1.01    1.49
   5 -11  -1    1.89    5.90
   5 -11  -1    2.25    6.90
  11  -6   2   11.31    5.22
   5 -11   2    5.59   13.28
  -6  -5   2    1.05    6.92
   5 -11  -2    1.75    4.90
   6   5  -2    5.09   13.16
   5 -11   3   -1.17    7.98
  -6  -5   3   -1.46    5.09
  11  -6   3    1.22    5.44
   6   5  -3   -0.51    5.59
  -6  -5  -3   -0.28    1.12
   6 -12   0   25.18    8.93
 -12   6   0   97.80   26.96
  -6  12   1   -1.59   35.09
   6 -12   1    5.00    5.46
   6 -12   1   11.25   17.76
  -6  -6   1    5.38   10.82
   6 -12  -1   11.82    6.67
  -6  -6  -1    2.13    9.22
   6 -12   2   -0.43    3.75
  -6  -6   2    0.30    6.21
   6 -12  -2    0.93    8.60
   6 -12  -2   -0.90    5.61
  -6  -6   3   11.08   34.14
   6 -12   3    6.46   10.60
   6   6  -3    1.59    8.28
  13  -6   0    3.77   14.71
   7 -13   0    2.73    4.83
   7 -13   0    3.98    7.46
   7 -13   1   -2.58   11.69
   7 -13   1   -0.35    2.28
  -6  -7   1    1.08    6.58
   7 -13  -1   -0.32    3.96
  -6  -7  -1    0.83    3.53
   7 -13   2    2.08    7.77
  -6  -7   2   -0.79    3.28
   7 -13  -2   -7.31   16.06
  -6  -7  -2    2.53    7.13
  -6  -7  -3   -1.99    1.86
  -6  -7  -3  -10.04   51.61
  -6  -8   0   16.53   56.43
   8 -14   0   -0.00    3.85
   8 -14   0   -2.32   14.50
  -6  -8   0   -0.20    4.49
  -6  -8   1   12.07   53.89
   8 -14   1    0.36    2.89
   8 -14   1    2.76   10.92
  -6  -8   1    0.33    6.49
   8 -14  -1    1.54    8.48
   8 -14  -1   -0.65    9.04
  -6  -8   2   18.30   46.31
   8 -14   2    2.98    7.23
  -6  -8   2    1.47    5.17
  -6  -8  -2    1.44    4.02
  15  -6   0    2.36   13.01
   9 -15   0    4.40    6.73
   9 -15   0    2.73    9.80
  -6  -9   0    1.32    4.08
  -9  15   0   -0.58   39.56
   9 -15   1   -1.85    7.28
  -6  -9   1   -0.26    3.52
  15  -6  -1    1.36    9.09
   9 -15  -1   -0.49    9.78
   9 -15  -1    1.40    9.03
 -15   6  -1    0.70    5.45
  -6  -9   2   -0.91    4.76
  -6  -9   2   11.93   26.33
  10 -16   0   -1.74   10.25
 -16   6  -1    2.09    6.93
   7   0   0  159.89   30.16
   0   7   0  110.89   48.06
  -7   7   0   99.09   13.61
  -7   7   0  156.84   73.68
   0  -7   0  168.40   23.73
   7   0   0  119.66   81.03
   0  -7   0  118.45   88.16
   7  -7   0  138.33   64.40
   0   7   1   15.61   42.79
   0  -7   1    2.42   13.98
   7  -7   1   24.25   35.30
  -7   7   1   18.60    4.01
  -7   7   1   31.32   77.13
  -7   0   1   20.58   76.49
   0  -7   1   20.80   12.61
  -7   7   1   19.89    4.68
   7   0   1    3.77   51.52
   0  -7   1   28.64   82.02
   7   0  -1   21.89   21.03
   0   7  -1   19.08   40.22
  -7   0  -1   15.77    8.50
   7   0  -1    9.43   49.85
   7  -7   2   10.16   10.51
  -7   7   2    0.90   53.74
  -7   0   2   -0.23    2.89
   7   0   2    9.09   32.82
   0   7  -2    3.98   22.01
   0  -7  -2    0.70    3.77
  -7   0  -2    5.90   52.81
   0  -7  -2    3.04    4.24
  -7   0  -2    1.04    8.25
   7   0  -2    0.15    2.36
  -7   0   3   10.48   24.45
   0  -7   3    0.76   10.61
   0   7   3   20.77   28.16
  -7   0  -3    2.83   28.75
   0  -7  -3    5.93    6.16
   0  -7  -3    2.31   38.77
   0  -7  -3    4.21    7.49
  -7   0  -3    6.01    8.02
  -7   0  -4    2.51    6.88
   0   7  -4    1.99    7.45
   8  -7   0    6.47    6.90
  -8   7   0    6.87    3.97
  -8   7   0    0.38   81.07
  -7  -1   0    7.15   67.59
   1  -8   0    3.28    5.91
  -7  -1   0    1.70    6.19
   8  -7   1  111.63   26.20
  -8   7   1  106.17   78.59
  -7  -1   1  129.38   86.63
   1  -8   1  123.67   24.73
  -7  -1  -1   54.64   79.77
   1  -8  -1   68.65   18.05
   8  -7   2   88.59   19.82
  -7  -1   2   59.75   57.87
   1  -8   2   61.15   23.64
   8  -7   2   48.48   69.31
   8  -7   2   23.15   24.72
  -8   7  -2   62.89   83.10
  -7  -1  -2   70.63   67.46
   1  -8  -2   55.03    8.25
  -8   7  -2   48.83   58.93
  -7  -1  -2   45.58   13.13
  -8   7   3   30.22   39.61
   1  -8   3   -0.83   13.40
  -7  -1   3    1.59    4.49
  -1   8   3    6.66   24.95
  -1   8  -3    7.81   24.28
   8  -7  -3    8.22   55.37
  -8   7  -3   10.97   26.05
  -7  -1  -3    2.64    6.21
   8  -7   4    6.04    4.93
  -9   7   0    1.61    2.01
  -9   7   0    0.78    1.31
   2  -9   0    0.05    5.20
   9  -7   1    5.24    4.25
   2  -9   1    9.24   13.06
  -9   7   1    8.01    2.62
  -7  -2   1    0.98   43.16
  -7  -2   1   -0.35    4.96
   7   2  -1    2.21   12.76
   9  -7  -1   10.20    4.06
   2  -9  -1    9.84   11.10
   2  -9  -1    5.24    7.02
  -2   9   2    8.33   29.38
   2  -9   2   16.07    8.01
   9  -7   2   34.55   72.10
  -7  -2   2    9.81    6.50
   2  -9   2   34.04   56.31
   7   2  -2   12.97   13.29
  -7  -2  -2   20.65   56.16
  -2   9  -2   22.09   35.60
   2  -9  -2   20.82    4.87
   2  -9  -2   11.85    6.65
   2  -9  -2   51.45   71.05
  -9   7  -2    6.40   77.22
  -7  -2   3    0.78   19.99
  -7  -2   3    0.37    2.07
  -2   9   3   -0.97   20.41
  -9   7   3   -0.55   39.23
   7   2  -3    0.65   14.13
   2  -9  -3   -1.33    4.93
   9  -7  -3   19.88   62.24
  -9   7  -3   -1.28   26.55
   2  -9  -3    0.30    2.14
  -2   9  -3    4.62   16.61
   9  -7   4    2.71    6.76
   7   2  -4    1.34   12.26
  -7  -3   0   53.03   82.22
   3 -10   0   44.60   67.45
 -10   7   1    0.03   76.89
  -3  10   1    9.18   38.51
  -7  -3   1   10.70   45.22
 -10   7   1    2.36    3.15
 -10   7  -1    1.48   81.70
  10  -7  -1    8.12    5.77
   3 -10  -1    2.18    5.96
  -3  10  -1   11.66   38.40
  10  -7  -1   11.96   84.74
   3 -10  -1    2.29    5.46
   7   3  -1   -0.56   11.20
 -10   7   2   21.33   43.31
  -7  -3   2   -1.45   43.37
   3 -10   2   -2.28    6.60
  -7  -3   2   -0.23    5.42
   3 -10  -2    1.50    3.65
  10  -7  -2   -1.65   84.20
   3 -10  -2   -0.10    4.15
  -7  -3   3    9.30   22.96
  10  -7   3   11.17    6.68
  -3  10   3    7.85   27.43
  -7  -3   3   -0.35    6.89
 -10   7   3    2.43   35.10
  -7  -3  -3   10.70   40.56
   3 -10  -3    3.60    6.17
  -3  10  -3   11.33   24.01
  -7  -4   0    0.98   46.93
 -11   7   0    6.75    2.63
   4 -11   0    9.67    9.72
  11  -7   0    3.59   72.62
   4 -11   0    4.36   11.16
  -4  11   0    6.62   32.21
  -7  -4   0   -0.05    7.35
  -7  -4   1  -14.53   39.04
   4 -11   1   -0.84   13.55
  11  -7   1    0.86    5.17
  11  -7   1   -0.38    2.16
  -7  -4  -1    9.61   54.44
   4 -11  -1    0.80    3.67
  11  -7  -1   15.89   62.54
   4 -11  -1    0.63    5.11
  -7  -4   2  -14.66   40.92
   4 -11   2    0.10    9.67
  -7  -4   2   -0.15    4.92
   7   4  -2    1.38    9.52
   4 -11  -2   -0.23    4.85
   4 -11  -2    0.46    2.32
  11  -7   3    4.44    4.42
   4 -11   3   -0.17   10.13
   4 -11   3   -3.85   36.68
 -11   7   3   -0.53   25.79
  -7  -4  -3   -2.14   43.28
   7   4  -3    0.99    6.31
   4 -11  -3    0.24    9.84
  -7  -4  -3    0.22    0.95
   5 -12   0   24.62    7.55
  -7  -5   0    6.25    5.36
  -7  -5   1   -7.62   61.21
  12  -7   1    0.84    4.56
   5 -12   1    3.77    6.25
  -7  -5   1    0.72   10.13
 -12   7   1   10.96   12.41
   5 -12  -1    3.09    4.55
   5 -12  -1    1.68    7.57
  12  -7   2    4.95    4.47
   5 -12   2    0.97   13.26
  -7  -5   2    0.26    5.55
   5 -12  -2   -0.26    4.65
  12  -7   3    9.39    6.60
   5 -12   3    3.54    6.94
   7   5  -3    0.36    7.00
  13  -7   0    4.76   14.21
   6 -13   0    2.02    3.15
   6 -13   0    3.05    8.85
   6 -13   1    0.60    3.62
   6 -13   1    1.91    9.90
  -7  -6   1    0.14    6.78
 -13   7   1   -0.32    7.23
   6 -13  -1    0.05    5.84
  -7  -6  -1   -2.30    4.48
   6 -13   2   -0.22   10.36
  -7  -6   2   -0.01    5.18
   6 -13  -2    2.18    5.68
   6 -13  -2    0.38    3.93
  -7  -6   3   33.29   32.41
  -7  -6  -3    5.40   49.35
   7 -14   0   -0.06    2.46
   7 -14   0    1.01    5.78
   7 -14   1    3.02    2.93
   7 -14   1    4.46   17.99
  -7  -7   1    1.25    6.67
   7 -14  -1    4.18    5.50
   7 -14  -1    2.23    4.70
  -7  -7  -1    0.91    3.87
  -7  -7   2    0.41    4.35
   7 -14  -2    6.61   12.16
  -7  -7  -2    1.66    5.41
   8 -15   0   -0.28    4.99
   8 -15   0   -3.02    9.35
  -7  -8   0    2.30    4.08
   8 -15   1    3.65    9.04
  -7  -8   1   -0.14    3.44
   8 -15  -1   -0.41    6.73
   8 -15  -1   -0.49    7.91
  -7  -8   2    0.82    3.90
   9 -16   0   -0.53    5.84
   9 -16   0    1.19   12.00
  16  -7  -1   -0.49   12.21
   9 -16  -1    1.66    9.69
   9 -16  -1    1.27    7.07
  -8   8   0    0.56    2.61
  -8   8   0    0.85   40.54
   0  -8   0    0.82    5.14
   0  -8   0   10.19   75.69
  -8   0   0   -0.01    1.88
   8   0   0    1.51   10.35
   8  -8   1   67.37   25.80
   0  -8   1   39.26   13.09
   8   0  -1   13.93   16.16
   8  -8  -1   49.75   15.70
  -8   8  -1   46.04   90.43
  -8   0  -1   29.61   66.88
   8  -8   2   60.22   17.18
  -8   8   2   55.15   73.75
   0  -8  -2   50.62    9.13
  -8   0  -2   48.68   15.86
   0   8   3    0.57   29.89
  -8   0   3   -1.16   21.93
   0  -8   3    0.34   14.65
  -8   0  -3   15.12   31.96
   0  -8  -3    0.59    4.54
  -8   0  -3    0.77    2.30
   0  -8  -3    0.71    2.98
   0  -8  -3   -1.17   44.11
  -8   8  -3    4.82   36.38
  -8   0  -3    5.47    7.17
   0  -8   4    1.36    7.12
  -8   0  -4    0.58    4.55
  -9   8   0   28.79   87.99
   9  -8   0   44.49   17.37
  -8  -1   0   68.08   76.16
  -9   8   0   39.79    8.26
  -9   8   1   12.55   83.99
   9  -8   1   18.51   10.50
  -8  -1   1   -0.65   44.22
   1  -9   1   17.64    9.89
  -8  -1   1    5.78    6.14
  -8  -1  -1    6.72   58.83
   1  -9  -1    2.36    7.24
   9  -8   2    8.33    9.08
  -8  -1   2   20.10   41.02
   1  -9   2   -1.66   14.95
   9  -8   2   -5.79   51.65
  -8  -1   2   -0.36    4.49
   8   1  -2    6.44   16.37
  -9   8  -2   -6.36   70.18
  -8  -1  -2    9.33   48.58
   1  -9  -2    3.22    3.61
   1  -9  -2    1.73    6.13
   8   1  -2    0.89    3.06
  -9   8   3   42.96   62.60
   1  -9   3    2.90   11.40
  -1   9   3    9.60   24.68
   1  -9  -3    1.69    4.80
  -1   9  -3    1.27   21.98
   9  -8  -3    3.92   59.44
  -9   8  -3   -0.40   38.16
   1  -9   4   -0.25    7.39
 -10   8   0  113.94   14.65
   2 -10   0   79.38   19.01
  10  -8   1   16.58    5.65
   2 -10   1   24.16   16.31
 -10   8   1   16.23    3.97
   8   2  -1    9.64   11.34
   2 -10  -1   41.10   14.53
   2 -10  -1   14.56    8.93
  -2  10   2   22.93   30.85
  10  -8   2   33.34   75.62
   2 -10   2   27.24   60.35
  -2  10  -2   28.34   37.20
  -8  -2  -2    9.62   59.58
   2 -10  -2   18.38   74.40
 -10   8  -2   41.36   92.17
  -8  -2   3   16.28   26.28
   2 -10   3    7.10   16.83
  -2  10   3   11.05   27.24
 -10   8   3   15.63   85.20
   8   2  -3    8.93   15.14
  10  -8  -3   66.04   80.41
 -10   8  -3   17.24   40.41
  -2  10  -3   14.77   27.09
   2 -10   4    2.20    6.56
 -11   8   0    7.71   79.23
  -8  -3   0   26.05   69.34
 -11   8   0   16.55    4.24
   3 -11   0    8.53   10.47
  11  -8   0   37.29   92.26
  11  -8   0   12.41    3.72
  -3  11   0   12.61   42.36
 -11   8   1    2.81   73.93
  -8  -3   1   26.12   61.16
  11  -8   1  -18.79   84.47
   3 -11   1  -19.60   63.01
 -11   8  -1   20.89   89.99
  -3  11  -1   15.44   33.45
  11  -8  -1    3.57    4.82
  -8  -3  -1    3.84   60.20
   3 -11  -1    1.37    4.70
  11  -8  -1   23.84   80.07
   3 -11  -1    0.28    5.98
   3 -11  -1   22.68   54.33
   8   3  -1    0.29    9.93
 -11   8   2    7.94   41.76
  11  -8   2    3.91    2.99
  -8  -3   2   36.48   44.19
   3 -11   2   -0.48    8.47
  -3  11   2   -9.09   34.54
  -8  -3   2   -0.15    4.66
   8   3  -2   -1.38    9.79
  -8  -3  -2   -1.18   48.66
   3 -11  -2   -0.50    3.20
  11  -8  -2  -12.08   85.17
   3 -11  -2    0.18    2.67
  -3  11  -2   10.35   32.98
  -8  -3   3   -3.91   25.82
  -3  11   3   10.20   26.36
 -11   8   3  -21.02   62.13
   3 -11  -3    1.94    5.71
  12  -8   0    0.45    4.33
   4 -12   0    0.78    7.51
   4 -12   0    1.00    5.90
  -8  -4   0   -1.02    3.84
  -8  -4   1   10.07   40.79
   4 -12   1   -1.75   14.04
  12  -8   1    0.97    5.36
 -12   8   1    9.76   11.32
  -8  -4  -1    3.38   55.40
   4 -12  -1    0.18    5.15
   4 -12  -1    0.23    5.57
  -8  -4   2    3.22   42.73
  12  -8   2    9.61    6.06
   4 -12   2    0.33   14.72
  -8  -4   2    0.25    4.03
   4 -12  -2    4.14    4.47
   4 -12  -2   -0.35    3.59
 -12   8  -2   14.11   83.80
  -4  12  -2    0.42   30.35
   8   4  -2    0.23    8.24
  12  -8   3    0.62    5.41
  -4  12   3   -0.63   25.76
 -12   8   3    7.58   25.39
   8   4  -3    0.84    6.40
  -8  -4  -3   15.99   38.97
  -8  -5   0   11.08   38.64
   5 -13   0    0.42    4.99
  -8  -5   0   -1.27    4.26
  -8  -5   1    7.97   54.35
   5 -13   1    1.20    3.02
   5 -13   1    0.12    4.62
  -8  -5   1   -0.43    6.57
 -13   8   1    4.13   59.52
 -13   8   1    0.50    8.86
   5 -13  -1    0.27    2.77
   5 -13  -1   -1.44    6.39
  13  -8   2    2.19    3.99
   5 -13   2    0.11   17.07
  -8  -5   2    1.60    4.66
   5 -13  -2   -0.63    4.71
   5 -13  -2    1.66    3.18
 -13   8   3   27.95   71.69
  14  -8   0    3.04   14.00
   6 -14   0   -0.30    2.07
   6 -14   0    2.75    6.92
  14  -8   1    1.27    4.91
   6 -14   1    0.47    3.72
   6 -14   1    1.70    9.63
  -8  -6   1   -1.22    5.77
   6 -14  -1    1.14    5.71
  -8  -6  -1    0.46    4.99
   6 -14   2   -0.69   13.95
  -8  -6   2    1.42    3.86
   7 -15   0    0.71    2.26
   7 -15   0   -1.32    5.52
   7 -15   1    0.09    1.97
   7 -15   1   -1.83   14.27
  -8  -7   1    0.24    4.38
   7 -15  -1    0.98    3.85
   7 -15  -1    0.48    3.61
  -8  -7  -1   -0.96    4.05
  -8  -7   2    2.81    4.50
   8 -16   0    1.09    5.28
   8 -16   0    0.83   10.01
  16  -8  -1    5.31   12.65
   8 -16  -1   -0.13    4.81
   8 -16  -1    0.49    7.99
   9  -9   0   72.61   24.85
   0  -9   0   36.23   10.98
   9   0   0   38.52   22.45
   9  -9   1   18.33   11.01
   0  -9   1   12.51    7.19
   9  -9  -1   10.24    8.39
  -9   9  -1    5.99   87.43
  -9   0  -1   14.52   42.64
   0  -9  -1    1.28    6.18
  -9   9   2   22.78   58.42
   9  -9   2    8.34    9.92
  -9   0   2    6.63   46.29
   9   0  -2    5.89   19.83
   0  -9  -2    2.70    5.58
  -9   0  -2    6.04    7.59
   0   9   3   -7.79   19.40
   0  -9   3    2.41    7.51
  -9   0  -3   -6.14   26.65
   0  -9  -3    2.57    4.13
   0  -9  -3    0.00    0.68
  -9   9  -3    3.15   34.81
  -9   0  -3    2.60    5.38
   0  -9   4    1.65    3.46
  10  -9   0   78.03   27.94
 -10   9   0   12.20   97.05
  -9  -1   0   50.87   77.90
  10  -9   1   32.82   20.63
 -10   9   1   18.19   68.04
  -9  -1   1   10.57   64.01
   1 -10   1    9.73   10.19
   9   1  -1    2.78   13.51
  -9  -1   2   12.49   40.00
   1 -10   2    4.66   10.36
  10  -9   2    2.96   53.06
  -9  -1   2    1.09    4.54
   9   1  -2    0.94   11.75
 -10   9  -2   21.87   77.26
  -9  -1  -2    5.75   48.56
   1 -10  -2    0.19    4.57
   1 -10  -2    1.26    5.47
 -10   9   3  -22.82  126.22
  -9  -1   3   16.45   27.04
  -1  10   3   10.40   26.33
   1 -10   3    9.29   17.69
   9   1  -3    8.57   22.90
   1 -10  -3    2.58    7.43
  -1  10  -3    9.35   24.35
  10  -9  -3   28.08   64.77
 -11   9   0   12.29    5.45
   2 -11   0    2.24    7.76
  11  -9   1    0.05    2.06
   2 -11   1    2.19    7.57
 -11   9   1    1.24    1.95
  -9  -2   1    0.84    2.39
  11  -9  -1    3.19    3.33
   2 -11  -1    0.26    7.62
   2 -11  -1    0.21    3.80
   9   2  -1    1.61    9.07
  -2  11   2    4.76   32.10
   2 -11   2   -0.25    4.77
  11  -9   2   -7.84   58.39
  -9  -2   2   -1.93    4.16
   2 -11   2   10.27   47.57
  -9  -2  -2  -14.62   45.33
   2 -11  -2    0.33    3.41
   2 -11  -2   -0.21    3.92
   2 -11  -2   -8.39   49.28
 -11   9  -2   -2.15   78.94
  -2  11  -2   -7.04   27.21
  -9  -2   3   -1.00   21.27
   2 -11   3    1.04    9.34
  -2  11   3    8.96   23.26
 -11   9   3   32.79  138.72
  11  -9  -3    8.96   71.62
 -12   9   0    0.94   69.55
  12  -9   0    0.29    3.72
  -9  -3   0   -0.87   52.65
   3 -12   0   -0.55    8.18
  12  -9   0   16.47   73.59
   3 -12   0   15.29   66.92
  -3  12   0    1.73   31.42
 -12   9   1   56.78   87.40
  -9  -3   1    1.47   64.29
  -3  12   1    8.15   43.92
  12  -9   1   10.03   96.23
   3 -12   1   11.81   49.44
 -12   9  -1   38.21  122.34
  -9  -3  -1   34.55   64.49
  -3  12  -1   19.68   29.70
  12  -9  -1    6.22   89.74
   3 -12  -1   11.57   69.25
 -12   9   2   17.53   62.89
  12  -9   2    8.29    3.72
  -9  -3   2    6.18   46.73
   3 -12   2    5.53    7.46
  -3  12   2   14.96   38.14
   9   3  -2    7.58   11.52
  -9  -3  -2   25.61   37.11
   3 -12  -2    7.59    5.28
  12  -9  -2  -31.32   94.22
  -3  12  -2   17.09   35.34
  -9  -3   3    1.11   23.46
  12  -9   3    1.85    4.32
   3 -12   3    3.13    8.58
  -3  12   3    6.47   25.27
 -12   9   3    8.04  121.46
   9   3  -3   -2.13    6.57
   3 -12  -3   -0.51    4.48
  -9  -4   0    2.66   50.96
  13  -9   0    0.29    3.55
   4 -13   0    1.85    5.98
   4 -13   0    1.58    7.67
  13  -9   0   -7.60   82.53
  -4  13   0    3.48   34.40
  -9  -4   0   -0.97    3.61
  -9  -4   1   12.97   56.89
  13  -9   1    0.48    7.21
   4 -13   1    2.25   13.44
  -4  13   1    6.28   28.40
 -13   9   1  -43.83   67.68
 -13   9   1    9.33    9.67
  -9  -4  -1  -18.29   53.84
   4 -13  -1    2.53    4.88
  13  -9  -1   24.84   93.34
   4 -13  -1    4.39    5.28
  -4  13  -1   13.02   36.87
 -13   9  -1  -16.40  125.30
  -9  -4   2   -7.47   41.89
  13  -9   2   12.23    7.98
   4 -13   2    7.27   14.41
  -9  -4   2    1.36    4.79
  -4  13   2   20.11   35.22
 -13   9   2   -4.82   35.69
   4 -13  -2    4.38    4.38
 -13   9  -2   34.56   93.59
  -4  13  -2   -0.91   29.92
   9   4  -2    2.50    8.45
  -4  13   3    4.55   28.41
 -13   9   3   10.31   22.58
  -9  -4  -3  -13.48   41.60
  -9  -5   0  -11.97   35.84
  14  -9   0    3.01    6.16
   5 -14   0    0.65    4.98
  -9  -5   0    1.20    3.02
  -9  -5   1  -22.32   36.86
   5 -14   1    0.77    5.38
   5 -14   1   -0.35    4.76
  14  -9   1    3.38    4.97
  -9  -5   1    2.23    5.44
   5 -14  -1    1.39    2.97
   5 -14  -1    0.11    6.27
  -9  -5  -1    1.30    4.74
  -5  14  -1   19.95   32.33
  14  -9   2    3.08    5.05
   5 -14   2   -0.08   15.64
  -5  14   2    1.81   37.10
  -9  -5   2    0.48    3.99
   5 -14  -2    0.80    4.34
   5 -14  -2   -0.30    4.71
 -14   9  -2   11.57   92.82
   6 -15   0    2.01    3.32
   6 -15   0    1.53    3.67
  15  -9   1   -0.65    4.28
   6 -15   1    0.08    7.40
   6 -15   1   -0.03    8.18
  -9  -6   1    0.16    4.13
   6 -15  -1   -0.11    4.66
  -9  -6  -1   -1.65    5.80
  -9  -6   2    0.81    2.80
   7 -16   0    1.31    3.50
   7 -16   0   -0.47    5.86
  -9  -7   1   -1.36    3.71
   7 -16  -1   -1.02    3.66
   7 -16  -1    1.94    3.71
   8 -17   0    0.75    2.85
  10 -10   0    9.79   11.83
 -10  10   0   16.55   92.44
 -10   0   0   20.13   60.49
  10 -10   1    9.56    8.46
 -10  10   1   21.43  102.44
 -10   0   1   12.03   55.84
   0 -10   1    8.19    7.25
 -10   0   1    1.02    3.85
  10 -10  -1    2.42    9.16
 -10  10  -1  -14.20   82.37
 -10   0  -1   13.09   53.98
   0 -10  -1    1.19    4.79
  10 -10   2   14.89   14.46
 -10  10   2   40.39   71.44
 -10   0   2   29.78   50.87
  10   0  -2    5.51   21.72
   0 -10   3    0.28   11.11
   0 -10   3   -7.86   33.85
   0  10   3    0.37   22.46
  10   0  -3    7.83   30.17
 -10   0  -3    9.20   28.79
   0 -10  -3    0.36    3.56
   0 -10  -3   24.95   46.43
  11 -10   0    5.70    9.35
 -10  -1   0    4.78   50.36
   1 -11   0    0.31    7.61
  11 -10   1   11.45   11.03
 -10  -1   1    3.44   49.97
   1 -11   1    6.49   11.26
 -10  -1   1    1.48    3.04
  10   1  -1    2.59   12.28
   1 -11  -1   -0.03    4.19
   1 -11  -1    1.52    4.40
   1 -11   2    3.72   10.53
  11 -10   2    6.65   55.59
 -11  10  -2   12.93   84.18
 -10  -1  -2   11.48   50.81
   1 -11  -2    6.20    4.71
   1 -11  -2    2.12    4.97
 -11  10   3  -14.95  151.48
 -10  -1   3    2.26   23.54
  -1  11   3   -2.88   22.39
   1 -11   3    2.70    9.39
   1 -11  -3    0.59    3.73
  11 -10  -3   -6.61   57.79
   1 -11  -3   -0.04    2.92
   2 -12   0    0.04    4.51
   2 -12   1    7.72    8.50
  12 -10   1   16.90   72.89
 -12  10  -1   12.76  103.85
  12 -10  -1    6.13    6.09
 -10  -2  -1   13.99   55.58
   2 -12  -1    3.47    6.03
  10   2  -1    6.07   11.06
 -12  10   2   31.73  136.08
  -2  12   2   11.90   33.64
 -10  -2   2   11.89   43.27
   2 -12   2    2.03    5.36
  12 -10   2    1.23   63.56
 -10  -2   2    2.95    4.66
   2 -12   2    7.84   56.99
  10   2  -2    0.68    8.29
 -10  -2  -2    5.54   49.50
  -2  12  -2    7.98   33.67
   2 -12  -2    5.94    4.07
  12 -10  -2   10.13   75.36
   2 -12  -2   -8.68   74.57
 -12  10  -2   50.66   87.92
 -10  -2   3    7.12   24.69
   2 -12   3    0.93    8.83
  -2  12   3    7.01   22.43
 -12  10   3  -30.60  152.88
  12 -10  -3  -26.48   71.27
 -13  10   0   23.95   61.56
  13 -10   0    1.20    3.72
 -10  -3   0   -9.47   34.79
   3 -13   0    0.44    5.67
  13 -10   0   -4.31   59.62
  -3  13   0    4.68   29.67
   3 -13   0   18.43   66.81
 -10  -3   0    0.43    3.42
 -13  10   1   16.41   62.06
 -10  -3   1  -14.19   39.04
  -3  13   1   10.23   38.00
  13 -10   1   -3.66   57.26
   3 -13   1   24.21   74.94
 -10  -3  -1   17.27   38.57
  -3  13  -1    7.31   36.10
  13 -10  -1   10.76   64.41
   3 -13  -1   17.02   86.48
 -13  10  -1   10.99   82.68
 -13  10   2   -2.83  121.72
  -3  13   2   10.83   24.53
  13 -10   2    2.25    4.49
 -10  -3   2    3.24   38.63
   3 -13   2   -0.65    5.33
 -10  -3   2   -0.07    2.59
 -13  10   2   -1.91  120.12
   3 -13  -2    0.83    3.65
  13 -10  -2   14.77   58.50
  -3  13  -2    6.22   29.63
   3 -13  -2    0.34    3.82
  10   3  -2    1.85    7.69
 -10  -3   3   -0.23   20.60
  -3  13   3   -5.15   26.13
 -13  10   3    1.89  101.52
  14 -10   0    7.59    5.58
 -10  -4   0    1.87   54.32
   4 -14   0    0.54   12.90
  14 -10   0   28.61   96.52
  -4  14   0   14.26   40.51
 -14  10   0   36.57  138.62
 -10  -4   1   -1.65   48.54
  -4  14   1    1.46   27.69
   4 -14   1   -0.03   11.73
 -14  10   1   19.34   60.69
 -10  -4  -1   -6.27   46.45
  -4  14  -1   -8.92   33.86
  14 -10  -1    1.06   83.16
   4 -14  -1    0.91    6.19
 -14  10  -1  -64.87  124.88
 -10  -4   2    0.77   36.71
  14 -10   2    2.66    4.36
   4 -14   2   -6.31   11.47
 -10  -4   2    1.57    3.64
  -4  14   2    3.61   32.26
 -14  10   2   -1.83   27.41
   4 -14  -2    1.61    3.42
   4 -14  -2   -0.09    2.58
 -14  10  -2   23.60   88.89
  -4  14  -2    8.57   27.93
  15 -10   0    1.23    6.05
   5 -15   0    2.92    3.45
  -5  15   0   -4.84   34.71
  15 -10   1    3.33    5.61
   5 -15   1   -0.02    3.03
   5 -15   1   -0.50    3.84
 -10  -5   1   -0.61    2.66
  -5  15   1    9.63   35.00
   5 -15  -1    0.79    2.32
   5 -15  -1   -1.31    7.58
 -15  10  -1    8.36  132.07
 -10  -5  -1    0.85    5.40
  -5  15  -1   14.08   31.83
 -10  -5   2   -0.29    3.05
  -5  15  -2    6.18   30.24
 -15  10  -2    3.31   95.86
   6 -16   0    0.81    2.67
   6 -16   0   -0.59    4.70
 -16  10   0    2.07   10.99
 -10  -6   1    0.64    2.42
   6 -16  -1   -0.47    5.19
  11 -11   0    5.38   11.11
 -11  11   0   -5.42   81.23
 -11   0   0   12.57   54.66
   0 -11   0    0.80    6.51
  11 -11   1   11.51   13.83
 -11  11   1    7.85   98.24
 -11   0   1    8.25   39.49
   0 -11   1    7.33    9.43
 -11   0   1    2.32    3.02
  11   0  -1    1.77    9.15
  11 -11  -1    5.52   11.50
 -11   0  -1    5.35   48.01
   0 -11  -1    2.40    4.49
  11 -11   2    8.99   11.23
 -11   0   2   -3.26   31.61
 -11   0   2    0.00    2.77
   0 -11  -2    5.19    3.78
   0 -11  -2    1.03    3.95
   0 -11   3    1.25    9.87
   0  11   3    5.40   21.07
   0 -11  -3   -0.44    4.30
   0 -11  -3   -0.40    3.48
   0 -11  -3    5.34   52.02
 -11  -1   0    7.93   34.50
   1 -12   0    1.64    4.83
 -11  -1   1   -0.19   32.09
   1 -12   1   -0.74    7.60
 -11  -1   1   -0.12    2.66
   1 -12  -1    1.15    3.60
   1 -12  -1    0.18    4.00
  11   1  -1   -0.21    9.18
  -1  12   2  -12.39   25.88
   1 -12   2    2.57    9.10
  12 -11   2  -13.81   56.31
 -12  11  -2    1.59   83.67
  11   1  -2    0.22    7.61
 -11  -1  -2   13.35   45.70
   1 -12  -2    1.34    2.69
   1 -12  -2    0.52    4.07
   1 -12  -2   13.50   40.63
 -12  11   3  -40.78  163.52
 -11  -1   3    4.48   25.56
  -1  12   3   -5.94   23.16
  12 -11  -3   -3.09   70.96
   2 -13   0    2.76    6.08
   2 -13   1   -1.92    9.56
  13 -11   1  -12.54   64.69
  -2  13   1   -3.17   29.79
 -13  11  -1   13.70   97.17
 -11  -2  -1    1.85   48.79
   2 -13  -1    0.67    6.59
   2 -13  -1    2.41    4.25
   2 -13  -1   -6.83   63.53
  -2  13  -1    7.41   16.84
  -2  13   2    5.46   28.99
 -13  11   2   13.65  196.43
 -11  -2   2    1.52   37.86
   2 -13   2   -0.38    6.00
  13 -11   2   -0.73   55.19
   2 -13   2   21.41   49.44
  11   2  -2    3.98    6.71
  -2  13  -2    2.86   28.79
 -11  -2  -2   -2.56   43.48
  13 -11  -2  -10.24   66.42
   2 -13  -2   -0.37    3.52
   2 -13  -2   26.71   67.60
 -13  11  -2   -3.27   85.79
 -11  -2   3    7.49   26.88
 -14  11   0  -13.59  110.30
  14 -11   0   10.89    7.48
 -11  -3   0   13.29   52.30
  -3  14   0   15.98   38.55
   3 -14   0    2.10    7.77
  14 -11   0   -2.34   90.07
   3 -14   0   43.53   82.65
 -14  11   1   21.43   86.67
  14 -11   1    4.30    4.99
 -11  -3   1   17.91   52.12
  -3  14   1   10.21   26.31
  14 -11   1   19.46   76.72
   3 -14   1   25.51   67.91
 -11  -3  -1   23.74   50.96
  -3  14  -1   11.17   34.54
  14 -11  -1    2.58   86.30
   3 -14  -1   -0.55   81.00
 -14  11  -1   -1.04  109.68
 -11  -3   2    3.43   35.54
  -3  14  -2   -5.59   31.13
   3 -14  -2   -0.73    3.11
 -11  -4   0   -0.17   30.10
  15 -11   0   -0.21    4.72
  -4  15   0   -0.40   24.68
   4 -15   0    0.81    3.74
   4 -15   0    2.30    6.88
 -11  -4   0    0.34    2.31
 -15  11   0  -10.99   81.86
  15 -11   1    2.51    3.98
   4 -15   1   -0.83    2.42
   4 -15   1   -1.28    7.40
 -11  -4   1   -0.16    2.02
  -4  15  -1    3.01   32.81
   4 -15  -1   -0.22    1.80
   4 -15  -1   -0.34    5.98
   5 -16   0   -0.71    2.74
  16 -11   1    0.58    4.33
   5 -16   1    0.50    3.87
 -11  -5   1    0.22    1.89
  12 -12   0   18.40   20.13
 -12  12   0   44.82   72.34
 -12   0   0    8.04   43.69
  12 -12   1    9.65   17.57
 -12   0   1   17.71   56.45
   0 -12   1    4.29    8.55
 -12   0   1    1.89    4.98
  12   0  -1    5.45    9.47
   0 -12  -1    1.50    4.39
 -12   0   2    5.44   44.21
 -12   0  -2   10.87   49.06
   0 -12  -3   19.77   67.56
   1 -13   0   -0.08    4.63
   1 -13   1   -2.31    9.60
 -12  -1   1    0.18    1.94
   1 -13  -1    0.74    5.78
   1 -13  -1    0.71    3.63
  -1  13   2    4.13   24.89
   1 -13   2    2.28   12.21
  13 -12   2   17.45   53.46
   1 -13   2  -10.25   41.96
  12   1  -2   -0.08    7.09
 -13  12  -2   29.33  121.25
 -12  -1  -2   -0.38   43.62
  -1  13  -2   -5.96   25.41
   1 -13  -2    0.86    3.75
   1 -13  -2    1.25   54.20
 -14  12   0   30.88  170.89
 -12  -2   0    7.63   47.52
  14 -12   0   15.52   72.92
  -2  14   0    4.36   30.99
   2 -14   0   -7.05   65.62
 -14  12   1    6.34   86.65
 -12  -2   1   -7.25   42.46
   2 -14   1    2.15    7.76
  14 -12   1   -7.77   63.87
  -2  14   1   13.73   26.08
   2 -14   1  -13.74   49.42
 -14  12  -1   -6.20  167.61
 -12  -2  -1    5.44   41.76
   2 -14  -1   -0.46    3.71
  14 -12  -1   20.95   62.59
   2 -14  -1   -0.47    4.04
  -2  14  -1   -9.38   24.99
   2 -14  -1   -1.68   55.72
   2 -14   2   13.86   33.13
  -2  14  -2    1.37   28.25
   2 -14  -2    0.14    3.76
 -14  12  -2   -8.18  138.42
  15 -12   0    0.68    3.38
   3 -15   0    0.51    4.60
   3 -15   0   -2.09    4.98
 -12  -3   0   -0.42    4.28
  15 -12   1    1.96    4.13
   3 -15  -1    0.43    4.43
   4 -16   1    0.26    3.93
 -13   0   0   -2.65   40.05
   0 -13   0    0.04    3.55
 -13   0   1   -9.82   47.02
   0 -13   1    2.70    6.06
 -13   0   1    1.13    3.04
   0 -13  -1    0.61    2.93
   0 -13  -1    0.10    3.19
  13   0  -1   -1.27    8.97
  13 -13   2    5.68   43.83
 -13  13  -2   10.33  143.62
 -13   0  -2   -8.12   40.23
   0 -13  -2   -0.12    2.54
   1 -14   0   -0.83    5.90
  14 -13   1   26.24   67.86
 -14  13  -1   -4.99  247.23
 -13  -2   0    0.52    3.09
  15 -13   1    0.41    2.12
   0   0   0    0.00    0.00
;
_shelx_hkl_checksum   91402
